# Supplementary material for: Benchmark Ab Initio Determination of the Conformers, Proton Affinities, and Gas-Phase Basicities of Cysteine
Source: J Phys Chem A. 2022 Dec 16;126(51):9667–79. doi: 10.1021/acs.jpca.2c07035 (PMC9806835; doi:10.1021/acs.jpca.2c07035)
Supplement: Supplementary file 1 — jp2c07035_si_001.xyz [file jp2c07035_si_001.xyz]

14
Conformer name: 1 Relative energy: 0.00 kcal/mol
C   0.7339679697   0.6522766854  -0.3533396079
C   1.0225440474   0.0885738333   1.0442750649
N  -0.0984999451   1.8638373690  -0.3938072925
H  -0.7945551805   1.8163369395   0.3562042242
H   0.4614648994   2.7019452510  -0.2446698554
H   1.6984614691   0.8853310142  -0.8409374323
C   0.0845094346  -0.4340043480  -1.2333594764
O   0.3815917580  -1.6149424705  -1.1573305742
O  -0.8197636984   0.0429920628  -2.1123600327
H  -0.8822546600   1.0046554906  -1.8928861258
H   1.5493173197   0.8418720066   1.6510222355
H   1.6454107349  -0.8132455572   0.9717005635
S  -0.5171955548  -0.3037643046   1.9687370514
H  -0.8414375012  -1.3798414241   1.2162792195
14
Conformer name: 2 Relative energy: 1.48 kcal/mol
C   0.5068217783   0.1619082060  -0.2098208158
C  -0.4430702085  -0.5576276356   0.7617709190
N   0.3734913265   1.6186216978  -0.0697249290
H   0.2525777662   1.8536009876   0.9184390546
H   1.2245104088   2.0903128872  -0.3781806346
H   1.5327191539  -0.2153113515  -0.0538848068
C   0.0782298346  -0.2656715935  -1.6232323212
O   0.3480938611  -1.3564286650  -2.0936043770
O  -0.6760487019   0.6537959187  -2.2679798004
H  -0.6884683494   1.4288219242  -1.6563075012
H  -1.4769821760  -0.2139200315   0.5915644881
H  -0.4005230938  -1.6409032070   0.5853155291
S  -0.1018066501  -0.1883344224   2.5277622827
H   1.1180472260  -0.7705824523   2.5591371575
14
Conformer name: 3 Relative energy: 1.63 kcal/mol
C   0.6996499620   0.7409965973  -0.3420556840
C   1.0168339565   0.0497171992   0.9925857156
N   0.0016014853   1.9959909398  -0.1035946712
H  -0.2607793960   2.4147713600  -0.9973438491
H  -0.8828153996   1.7838782859   0.3666597293
H   1.6670531940   0.9616749610  -0.8315399709
C  -0.0424238361  -0.2102907996  -1.2830747355
O  -1.0670631856   0.0460145386  -1.8912907764
O   0.6034436943  -1.4142774485  -1.3887877511
H   0.0918503791  -1.9357157475  -2.0339280724
H   1.6671801424  -0.8224276809   0.8469152984
H   1.5243671643   0.7768155000   1.6436989720
S  -0.4916751313  -0.4587107341   1.9151217642
H  -0.7797203202  -1.5231988882   1.1335202645
14
Conformer name: 4 Relative energy: 1.71 kcal/mol
C   0.7227223690   0.7095034670  -0.3353887784
C   1.0317916867  -0.0333849855   0.9736687590
N   0.0551928746   1.9777338645  -0.0556517293
H   0.0615450882   2.5547587820  -0.8980628705
H  -0.9349467778   1.7857518826   0.1176024547
H   1.6904982193   0.9225657402  -0.8248831385
C  -0.0675146708  -0.1907311812  -1.2866974973
O  -1.1346765390   0.0903268264  -1.8042403872
O   0.5830898278  -1.3726840227  -1.5076702587
H   0.0176381557  -1.8812256649  -2.1166300152
H   1.6543544589   0.6071987644   1.6135069520
H   1.5675582676  -0.9707846010   0.7668578431
S  -0.4831342246  -0.5235527360   1.8898323271
H  -0.8037553555   0.7225675434   2.3021804839
14
Conformer name: 5 Relative energy: 1.81 kcal/mol
C   0.4204256143   0.2583800770  -0.1910607311
C  -0.5459499956  -0.4647536108   0.7668264153
N   0.3747253200   1.6978449987   0.0556141772
H   1.1815614370   2.1514150998  -0.3739140235
H  -0.4452757972   2.0829927725  -0.4206208880
H   1.4387678065  -0.1156173274  -0.0026438885
C   0.0168175377  -0.1163050465  -1.6146691656
O  -0.6478610221   0.5822022700  -2.3641437720
O   0.4527142890  -1.3664338571  -1.9452184205
H   0.1147822116  -1.5453545854  -2.8417404324
H  -1.5639876242  -0.0649945812   0.6288834911
H  -0.5594115472  -1.5442899706   0.5538267860
S  -0.0342762057  -0.2928380883   2.5159996831
H   0.1095110461   1.0499673396   2.4398967164
14
Conformer name: 6 Relative energy: 1.97 kcal/mol
C   0.7292242634   0.7189627213  -0.3416877821
C   1.0246356865   0.0716381688   1.0224356634
N  -0.0586915413   1.9406819776  -0.1694179660
H   0.5477449589   2.7583625664  -0.1360983284
H  -0.6954011268   2.0514829450  -0.9602851471
H   1.7023491410   0.8982837057  -0.8432890136
C  -0.0302048603  -0.2421815758  -1.2453968993
O  -1.0365079388   0.0354792217  -1.8768385753
O   0.5832835392  -1.4558490523  -1.3039867191
H   0.0375037036  -2.0043899486  -1.8955639603
H   1.6538469903  -0.8215971768   0.8979240210
H   1.5567655866   0.7971434188   1.6566578498
S  -0.5094266567  -0.4825168526   1.8595591452
H  -1.1291872104   0.7107979466   1.7060925992
14
Conformer name: 7 Relative energy: 1.98 kcal/mol
C   0.6619399353   0.7183708849  -0.3546386472
C   1.0014051755   0.1819107851   1.0393069521
N  -0.1704104275   1.9145651835  -0.2456893313
H  -0.4265624965   2.2492487798  -1.1747322271
H  -1.0432242247   1.6619103445   0.2247196092
H   1.6131162292   1.0124180983  -0.8394905470
C   0.1076308007  -0.4145623255  -1.2243824592
O   0.3292155881  -1.6051548573  -1.0585208255
O  -0.6431845052   0.0569417082  -2.2619402228
H  -0.9062136941  -0.7279227824  -2.7762162593
H   1.7017420742  -0.6611536692   0.9786057500
H   1.4554662941   0.9948616813   1.6244162224
S  -0.4867625357  -0.3410359753   1.9869662569
H  -0.6634500724  -1.5000356846   1.3148907992
14
Conformer name: 8 Relative energy: 2.27 kcal/mol
C   0.7426321643   0.6245170593  -0.3493285476
C   1.0260990705   0.0159910737   1.0300095209
N  -0.0520342142   1.8606994063  -0.3662503439
H  -0.7846238376   1.8020991997   0.3461818463
H   0.5228841562   2.6754015770  -0.1558034694
H   1.7115015340   0.8429870374  -0.8353172337
C   0.0642797509  -0.4259705374  -1.2527746851
O   0.3297619905  -1.6141277534  -1.2010363858
O  -0.8150028088   0.0948331519  -2.1351101890
H  -0.8494538007   1.0540490096  -1.9083849617
H   1.6571787103   0.6839585400   1.6340390012
H   1.5435730861  -0.9448756839   0.9008537883
S  -0.5235827719  -0.3524386391   1.9561569694
H  -0.5645990519   0.7994062776   2.6607781260
14
Conformer name: 9 Relative energy: 2.40 kcal/mol
C  -0.5717554164  -0.6510543164   0.3413316190
C   0.8361641498  -1.1021211549  -0.0391737730
N  -1.5382166233  -1.6807988987  -0.0826829268
H  -1.5892116529  -1.7056640601  -1.1040440292
H  -2.4738926705  -1.4453190142   0.2528498302
H  -0.6457143219  -0.5406720532   1.4334723196
C  -0.8993858941   0.6883959938  -0.3079148381
O  -0.4837717633   1.0681644522  -1.3936130594
O  -1.8014940867   1.3958859554   0.4319096677
H  -2.0077404081   2.1967250067  -0.0842729952
H   1.0382677311  -2.0675061566   0.4475101065
H   0.9192258636  -1.2315235754  -1.1284390637
S   2.1373561598   0.0548171088   0.5390328902
H   1.9147443429   0.9915017626  -0.4087377279
14
Conformer name: 10 Relative energy: 2.54 kcal/mol
C   0.3149588743   0.2549108966  -0.2029420571
C  -0.3558115965  -0.6349179586   0.8503744680
N  -0.0761794436   1.6731620548  -0.1831292484
H  -1.0753390821   1.7546562561   0.0209356062
H   0.4034140142   2.1563758195   0.5763191987
H   1.4094838662   0.2154303199  -0.0579589839
C   0.0701327165  -0.3206386612  -1.6121229910
O   0.0217220979  -1.5155076700  -1.8461083744
O  -0.0511972519   0.6212567014  -2.5748026889
H  -0.0026095684   1.4776243400  -2.0878298816
H  -0.0749564730  -1.6857473393   0.7019463013
H  -1.4524442049  -0.5629982486   0.7537414497
S   0.0212981029  -0.1098457990   2.5693911688
H   1.2925885595  -0.5683577057   2.5822589674
14
Conformer name: 11 Relative energy: 2.66 kcal/mol
C   0.7496581156   0.6618168268  -0.3223793622
C   1.0226806558  -0.0311548070   1.0186399654
N   0.0528139847   1.9284576364  -0.1112450618
H   0.0001864940   2.4437593917  -0.9905217223
H  -0.9164533525   1.7313268565   0.1469206869
H   1.7308815894   0.8857570501  -0.7805727356
C   0.0819806789  -0.3472076146  -1.2643210953
O   0.4498561018  -1.5029748149  -1.4039960910
O  -0.9585376432   0.1904387670  -1.9641103259
H  -1.2893835570  -0.5301841391  -2.5311327458
H   1.5341464250  -0.9888656099   0.8478000962
H   1.6490213064   0.6137851897   1.6498937377
S  -0.5250495975  -0.4494925547   1.9196793366
H  -0.7641274288   0.7996984717   2.3758231431
14
Conformer name: 12 Relative energy: 2.66 kcal/mol
C   0.5195044303   0.1567548893  -0.2143253313
C  -0.4314088975  -0.5625501643   0.7574174694
N   0.3965528896   1.6142151028  -0.0672797535
H   0.3859422449   1.8495202428   0.9276501086
H   1.2194001924   2.0784485941  -0.4559294103
H   1.5424528771  -0.2278640865  -0.0619631519
C   0.0756767439  -0.2593015139  -1.6246175886
O   0.3579023530  -1.3365982596  -2.1170819955
O  -0.7142720076   0.6505739648  -2.2443097668
H  -0.7377265917   1.4194906422  -1.6281975118
H  -1.4747099117  -0.2729482809   0.5602923491
H  -0.3364063874  -1.6471912977   0.6054100429
S  -0.0465651929  -0.2386081855   2.5277830456
H  -0.9232628363   0.7734060427   2.7031894149
14
Conformer name: 13 Relative energy: 2.71 kcal/mol
C   0.3821343619   0.2727710411  -0.1992135692
C  -0.3743416346  -0.6270852854   0.7918349368
N   0.0262252366   1.6769869148   0.0090126834
H   0.6896922103   2.1146176097   0.6466042525
H   0.0738283747   2.1741474765  -0.8818313721
H   1.4652725931   0.0695078960  -0.0787915674
C   0.0460662481  -0.1146056589  -1.6331807215
O  -0.2664564368   0.6621300060  -2.5211419131
O   0.1625395724  -1.4597429811  -1.8273925891
H  -0.0379315629  -1.6127521825  -2.7685188371
H  -0.0775013104  -1.6781777176   0.6639558650
H  -1.4588102467  -0.5342978098   0.6302806164
S   0.0182920296  -0.2070718270   2.5332894635
H  -0.5931021189   0.9979944167   2.5111646665
14
Conformer name: 14 Relative energy: 2.77 kcal/mol
C   0.4685433565   0.2161562389  -0.2006528059
C  -0.5076811678  -0.5084578533   0.7591535742
N   0.5441635764   1.6635556809  -0.0486722944
H  -0.3125446269   2.0817430060  -0.4189562637
H   0.5992297234   1.8927703288   0.9458301818
H   1.4725374778  -0.2201853937  -0.0709241631
C  -0.0088924774  -0.0948589424  -1.6087719676
O  -0.8015928528   0.5842951949  -2.2409176750
O   0.5027173112  -1.2738537885  -2.0646076709
H   0.1008404629  -1.4220739652  -2.9402593861
H  -0.5368043550  -1.5898068321   0.5549245261
H  -1.5216893301  -0.0963171366   0.6260181846
S  -0.0972162108  -0.2280405202   2.5251340875
H   1.0452438425  -0.9509468305   2.5202736547
14
Conformer name: 15 Relative energy: 2.80 kcal/mol
C   0.3143141780   0.2626145651  -0.2033502156
C  -0.3659664931  -0.6167994171   0.8504178142
N  -0.0688054219   1.6839338280  -0.1989574864
H  -1.0608965847   1.7881219765   0.0248535479
H   0.4523844363   2.1942557063   0.5130834655
H   1.4060683978   0.2172989624  -0.0461284983
C   0.0697214912  -0.3259250541  -1.6078477113
O   0.0225165222  -1.5232032631  -1.8283562649
O  -0.0542467349   0.6049986158  -2.5810405709
H  -0.0073367054   1.4664201796  -2.1039044754
H  -0.0395694343  -1.6587449774   0.7203781025
H  -1.4610538544  -0.5921714306   0.7292041644
S   0.0817758467  -0.1607151999   2.5697747287
H  -0.6461861825   0.9756532402   2.6303130566
14
Conformer name: 16 Relative energy: 2.96 kcal/mol
C   0.5511572709  -0.7319582671  -0.3162509862
C  -0.8740254270  -1.0657600688   0.1305201825
N   1.4511836288  -1.7942159788   0.1570857751
H   1.5597407248  -1.7096967907   1.1711068288
H   2.3824111790  -1.6724772821  -0.2447853969
H   0.6014193004  -0.6964605725  -1.4152805864
C   0.9396792359   0.6327945904   0.2452731573
O   0.9274588818   0.9082800733   1.4355340949
O   1.3594496438   1.4957287294  -0.7211901861
H   1.5929875429   2.3232014614  -0.2607278819
H  -1.1568919891  -2.0577314377  -0.2475233093
H  -0.9164738076  -1.0786278251   1.2314877909
S  -2.0974888406   0.2020731843  -0.3846411034
H  -2.0026160740  -0.0392567859  -1.7111282793
14
Conformer name: 17 Relative energy: 3.17 kcal/mol
C   0.4648300452   0.1945800769  -0.1843311115
C  -0.5475476491  -0.4666932946   0.7694719185
N   0.4878527540   1.6396891480   0.0440513673
H   1.2784679284   2.0639950208  -0.4414437888
H  -0.3546772943   2.0631240364  -0.3494072801
H   1.4624346846  -0.2187535970   0.0273277834
C   0.1024030610  -0.2529615429  -1.5982018133
O   0.5264288604  -1.2587847757  -2.1436861464
O  -0.8169468471   0.5776647902  -2.1808162474
H  -1.0229491406   0.1795739718  -3.0461277992
H  -0.5985313940  -1.5485922398   0.5708025456
H  -1.5477885486  -0.0323672116   0.6091691105
S  -0.0562895828  -0.2912083670   2.5247113656
H   0.1710116058   1.0385587435   2.4293288902
14
Conformer name: 18 Relative energy: 3.27 kcal/mol
C  -0.6712411005  -0.4852135378   0.0922656000
C   0.7289410325  -1.0621593137   0.3474099443
N  -1.6331013154  -1.4315477366  -0.5089914069
H  -1.9786447019  -2.0866453360   0.1916146624
H  -1.1797295820  -1.9868892823  -1.2378713242
H  -1.0975562948  -0.1513795390   1.0544734833
C  -0.6142993768   0.7670351546  -0.8041566645
O   0.3405659401   1.5237756998  -0.8614939911
O  -1.7427475942   0.9749724356  -1.5192594391
H  -2.2890856976   0.1706620454  -1.3597106813
H   0.6210440548  -2.0682259368   0.7834266338
H   1.2865266484  -1.1505469602  -0.5987284252
S   1.7211571067  -0.1237839582   1.5722959988
H   1.7672044008   1.0087430651   0.8367625196
14
Conformer name: 19 Relative energy: 3.34 kcal/mol
C   0.3342612658   0.2293158988  -0.1883411277
C  -0.3643319260  -0.6789938977   0.8264962892
N  -0.0433848734   1.6537786340  -0.1213190820
H  -0.9887661051   1.7580998380   0.2516537164
H   0.5748460250   2.1711263774   0.5018084717
H   1.4256017026   0.1602587873  -0.0367856977
C   0.0736922796  -0.3059474704  -1.6121084342
O   0.0837525441  -1.4935102422  -1.8855866980
O  -0.1360915631   0.6625814056  -2.5289828951
H  -0.1160047182   1.4986579936  -2.0020265998
H  -1.4552098905  -0.6390381979   0.6740299455
H  -0.0182614009  -1.7108216392   0.6850947301
S   0.0592943622  -0.0895244400   2.5188172805
H  -0.3943316482  -1.1782868374   3.1750452834
14
Conformer name: 20 Relative energy: 3.39 kcal/mol
C   0.6060250286   0.8075694993  -0.3680326124
C   1.0785760231   0.0203398001   0.8839988628
N  -0.2465045752   1.9623778829  -0.1273410073
H  -1.1370470835   1.6408218849   0.2589451737
H   0.1807390555   2.5635276013   0.5789631439
H   1.5167756500   1.1342986109  -0.8987566347
C  -0.1304384625  -0.1599878653  -1.2762659085
O  -1.3420488646  -0.2725469081  -1.3565429008
O   0.7442160112  -0.9624062634  -1.9537517498
H   0.1964239179  -1.5841205117  -2.4666943968
H   1.6721959195   0.6978013744   1.5194605921
H   1.7213586741  -0.8238604774   0.5905141518
S  -0.2796988874  -0.5618125446   1.9719755740
H  -0.8587997485  -1.3849050633   1.0691720434
14
Conformer name: 21 Relative energy: 3.40 kcal/mol
C   0.4745351438   0.2217045582  -0.2048813799
C  -0.4853402709  -0.5201407979   0.7582960679
N   0.5370913542   1.6702781470  -0.0627828983
H  -0.3596053326   2.0826919996  -0.3289648670
H   0.7283363186   1.9125267132   0.9100718440
H   1.4851022013  -0.1962129365  -0.0759769628
C  -0.0122709777  -0.0930196127  -1.6090522494
O  -0.8265731174   0.5727024185  -2.2278726295
O   0.5141346500  -1.2616207520  -2.0746666696
H   0.1036705000  -1.4144781331  -2.9455548177
H  -1.5235922960  -0.1934929051   0.5899018462
H  -0.4286663229  -1.6067933466   0.5837789773
S  -0.0504800507  -0.2867122922   2.5258976267
H  -0.6287860873   0.9247446516   2.6719995713
14
Conformer name: 22 Relative energy: 3.41 kcal/mol
C   0.6805768002  -0.6264335014  -0.3476837983
C  -0.7184397307  -1.1655370321  -0.0404117351
N   1.6768611774  -1.5760388293   0.1727361301
H   1.6787908024  -1.5457255629   1.1946721870
H   2.6138293170  -1.3043358132  -0.1302274331
H   0.8182604161  -0.5473027672  -1.4372421933
C   0.8713946295   0.7814057123   0.2058263444
O   1.2991467499   1.7406780939  -0.4142846366
O   0.5688831694   0.8288920680   1.5409942462
H   0.7402180259   1.7456002482   1.8221464995
H  -0.8410507710  -2.1509179031  -0.5111488881
H  -0.8460930679  -1.2786891060   1.0475362487
S  -2.0554776250  -0.0236984255  -0.5661984489
H  -1.8109228031  -0.1166991216  -1.8922165024
14
Conformer name: 23 Relative energy: 3.46 kcal/mol
C   0.3445742587   0.2894444574  -0.2026708255
C  -0.3978479443  -0.5993217744   0.8050661945
N  -0.0627331038   1.6794124292  -0.0302231100
H   0.3483559287   2.0532909143   0.8247178157
H   0.2567888721   2.2405088969  -0.8201358995
H   1.4350982481   0.1115085410  -0.0733327882
C   0.0526786212  -0.1234595465  -1.6396082060
O  -0.1545158505   0.6445881406  -2.5635191489
O   0.1042817208  -1.4799490564  -1.7963091707
H  -0.0405057399  -1.6420117013  -2.7461484858
H  -0.1782947698  -1.6621493978   0.6430599609
H  -1.4806702335  -0.4298728619   0.7024794860
S   0.0033931698  -0.1527731129   2.5434340245
H   1.2275373135  -0.7258784048   2.5541782630
14
Conformer name: 24 Relative energy: 3.49 kcal/mol
C  -0.2252028193  -0.3139682203   0.2319670806
C   0.8705012197   0.7115714717  -0.0564075154
N  -0.0164467700  -1.5163756439  -0.5846129671
H  -0.7184233897  -2.2211245050  -0.3564105188
H   0.8976361884  -1.9091805274  -0.3491823546
H  -0.2487780264  -0.5159756189   1.3248012960
C  -1.5857518085   0.2731400145  -0.1222586447
O  -1.8077610243   1.4216723704  -0.4660850541
O  -2.5681092858  -0.6663367568   0.0184237699
H  -3.4010990288  -0.2252242794  -0.2278558201
H   0.9157771064   0.9002454034  -1.1393899005
H   0.6656848968   1.6602953424   0.4564087429
S   2.5398950766   0.0990777640   0.4089168361
H   2.3450044550   0.1513524652   1.7455451097
14
Conformer name: 25 Relative energy: 3.51 kcal/mol
C   0.4008316328   0.7828723277  -0.4214387740
C  -0.2851755649   0.9588009457   0.9337015939
N   0.0011623452   1.8959557562  -1.3002078919
H   0.5293063119   1.8602808831  -2.1739919074
H  -0.9867341689   1.8061921141  -1.5478188290
H   1.4926097337   0.8193940650  -0.2921144085
C   0.0938260588  -0.5629262533  -1.0674110452
O   0.8873924059  -1.2539917631  -1.6836585446
O  -1.2381491380  -0.8823777946  -0.9578217966
H  -1.3549480562  -1.7068179852  -1.4643002142
H   0.0476520740   1.9130241433   1.3686804379
H  -1.3783171139   0.9936424664   0.8179788317
S   0.1669443152  -0.3413327373   2.1471522375
H  -0.6043735597  -1.3107085325   1.6088340336
14
Conformer name: 26 Relative energy: 3.53 kcal/mol
C   0.3027245274   0.2884461448  -0.2012772125
C  -0.2084130811  -0.6985333328   0.8496752990
N  -0.3912167649   1.5766643490  -0.0701865005
H  -0.0579437588   2.0358150083   0.7795093210
H  -0.1369933579   2.1863080615  -0.8484628784
H   1.4058307637   0.3720822636  -0.0972401739
C   0.0623747536  -0.2869868306  -1.5915028469
O  -0.1859182272  -1.4539071191  -1.8440190965
O   0.2058316314   0.6678167945  -2.5588089507
H   0.0617783409   0.2123388639  -3.4079850648
H   0.3112126244  -1.6617520594   0.7460055898
H  -1.2864632875  -0.8667895218   0.7187967452
S   0.1212728670  -0.1305783675   2.5648991841
H  -0.9015373640   0.7499628407   2.6279110467
14
Conformer name: 27 Relative energy: 3.59 kcal/mol
C   0.6713730456  -0.4474762596  -0.5166495481
C  -0.2560555010  -1.3165653038   0.3423861304
N   2.0914555468  -0.8283147046  -0.4492160956
H   2.3885571339  -0.8635320655   0.5288329271
H   2.2194236277  -1.7649202513  -0.8349697492
H   0.3523328033  -0.4790597370  -1.5690364364
C   0.6117028406   0.9960439095  -0.0354690666
O   0.6595573414   1.3213275019   1.1426967202
O   0.5381183009   1.8844951093  -1.0573440843
H   0.5570393159   2.7698403663  -0.6491511485
H  -0.2146788007  -2.3571863480  -0.0174160686
H   0.0698923125  -1.2930384838   1.3930988520
S  -2.0225950585  -0.8188722303   0.2371141750
H  -1.8988927783   0.2688226369   1.0294705225
14
Conformer name: 28 Relative energy: 3.64 kcal/mol
C   0.6659137637   0.7909899427  -0.3330145210
C   1.0637001159   0.0735283054   0.9676357993
N  -0.0648604528   2.0132182270  -0.0328917600
H  -0.4001511991   2.4351062982  -0.9002276601
H  -0.9051081294   1.7730285755   0.4988815620
H   1.6050053653   1.0538198816  -0.8517743487
C  -0.0805511322  -0.1819522538  -1.2496533525
O  -1.2399375773  -0.0705912427  -1.6111105900
O   0.7272804035  -1.2183175280  -1.6251360627
H   0.1793484614  -1.8004961729  -2.1820512420
H   1.7506207061  -0.7550414594   0.7498465893
H   1.5425137599   0.8090772494   1.6282819866
S  -0.4542142725  -0.5834592619   1.7973790984
H   0.0632225586  -0.6079532266   3.0431594088
14
Conformer name: 29 Relative energy: 3.67 kcal/mol
C  -0.5568351492  -0.6165569823   0.2791017712
C   0.8651300122  -1.0407477377  -0.0850046715
N  -1.5107883269  -1.6082442044  -0.2554477587
H  -2.4658128097  -1.3193570298  -0.0365055093
H  -1.3639270599  -2.5023932559   0.2162585668
H  -0.6233621004  -0.4760941430   1.3758565573
C  -0.9058441424   0.7195710061  -0.3635260137
O  -0.1959572807   1.3780484903  -1.1049551134
O  -2.1684116620   1.1031974346  -0.0094108166
H  -2.3374752165   1.9434735362  -0.4725609430
H   1.0305775245  -2.0714564813   0.2680219603
H   1.0007260079  -1.0203600174  -1.1749966285
S   2.1623954004  -0.0368018399   0.7358059615
H   1.9591598825   1.0686827145  -0.0124276824
14
Conformer name: 30 Relative energy: 3.72 kcal/mol
C   0.4932790323   0.1651496639  -0.1943316576
C  -0.5120043270  -0.5123449362   0.7676431450
N   0.6002569583   1.6176269562  -0.0829740107
H  -0.2971568407   2.0477930178  -0.3154851371
H   0.7992377147   1.8536345998   0.8917165333
H   1.4886288823  -0.2762077173  -0.0277945178
C   0.0926726874  -0.2341891967  -1.6050010159
O   0.5354636798  -1.1903781164  -2.2186669661
O  -0.9012151269   0.5696706274  -2.0897242394
H  -1.1185517914   0.2234132277  -2.9741236865
H  -0.5704110219  -1.5957380288   0.5786707362
H  -1.5140933196  -0.0761916631   0.6234005043
S  -0.1010001637  -0.2164848197   2.5312256947
H   1.0080362802  -0.9892874288   2.5474974291
14
Conformer name: 31 Relative energy: 3.76 kcal/mol
C   0.6905093755   0.7660114152  -0.3779552169
C   1.0332307901   0.1092781227   0.9786649075
N  -0.0701674900   2.0075437638  -0.3164286370
H  -1.0661545169   1.8027040983  -0.2223052117
H   0.2242449110   2.5786872275   0.4754562786
H   1.6538275215   0.9597644558  -0.8851358783
C  -0.0763719305  -0.2256846935  -1.2381373521
O  -1.2303458279  -0.1014846245  -1.6071824404
O   0.6972705112  -1.3117140462  -1.5321482888
H   0.1286840341  -1.9142443111  -2.0445790319
H   1.6891600331  -0.7605806459   0.8195208311
H   1.5716121928   0.8352650595   1.6083323256
S  -0.4198313970  -0.5455092896   1.8871474887
H  -1.0415085907   0.6433845856   2.0481473727
14
Conformer name: 32 Relative energy: 3.78 kcal/mol
C   0.7501731942   0.6979314617  -0.3283437107
C   1.0228195460   0.0747059001   1.0494708255
N  -0.0728037315   1.9023751992  -0.1777655197
H   0.5125764465   2.6753777651   0.1407580978
H  -0.4782957800   2.1789712935  -1.0713384168
H   1.7346692304   0.8955171598  -0.8012310996
C   0.1004377647  -0.3550734690  -1.2175397237
O   0.5570183400  -1.4740675915  -1.3777225278
O  -1.0158761764   0.0964769110  -1.8559380050
H  -1.3281451078  -0.6520045530  -2.3965800764
H   1.6531343907  -0.8188012740   0.9326374297
H   1.5500482092   0.8036653682   1.6849190140
S  -0.5190895476  -0.4816161951   1.8723601291
H  -1.1622650698   0.6913093288   1.6706488695
14
Conformer name: 33 Relative energy: 3.80 kcal/mol
C   0.5600785439  -0.5956848846  -0.5282185060
C  -0.5352972538  -1.2144622360   0.3560249664
N   1.8439684904  -1.3073279419  -0.4735813759
H   2.1945308220  -1.2892336757   0.4872381460
H   1.7125852616  -2.2870482926  -0.7295396216
H   0.2235125525  -0.5591396373  -1.5760450802
C   0.8359970051   0.8222327072  -0.0480337311
O   1.2542836267   1.0792318720   1.0702576738
O   0.5863410177   1.7596151480  -0.9969613545
H   0.7902824049   2.6201552472  -0.5858563046
H  -0.7121615042  -2.2595163436   0.0573105338
H  -0.2018670216  -1.1978452302   1.4062627323
S  -2.1137359790  -0.2751129611   0.3326295260
H  -2.3663438763  -0.4540770413  -0.9834366844
14
Conformer name: 34 Relative energy: 4.00 kcal/mol
C   0.7412781252   0.7166835841  -0.3813028147
C   1.0641291417   0.0700517329   0.9716635326
N  -0.1144262622   1.9062178788  -0.2150669724
H   0.1328643040   2.4128881157   0.6360579954
H   0.0302825730   2.5579387085  -0.9876118921
H   1.7044999376   0.9414673322  -0.8746594158
C   0.0361361514  -0.3222329876  -1.2700642648
O   0.6219010336  -1.2932277500  -1.7150721959
O  -1.2695701769  -0.0748063854  -1.5085222749
H  -1.4738248389   0.7307577376  -0.9821638547
H   1.6854504580  -0.8198410827   0.7918971580
H   1.6352849031   0.7700028982   1.6027663312
S  -0.4019879083  -0.5517392874   1.8868797277
H  -1.0020879825   0.6468278176   2.0544335322
14
Conformer name: 35 Relative energy: 4.07 kcal/mol
C   0.7120148384   0.7479909285  -0.3528549833
C   1.0174804230   0.1227949477   1.0271899642
N  -0.1020947656   1.9572636514  -0.3454184036
H  -1.0050377189   1.7588094793   0.0914557669
H   0.3544038196   2.6667601455   0.2296440104
H   1.6843079948   0.9925720820  -0.8189924317
C   0.1102862255  -0.3453483739  -1.2288937186
O   0.6319550541  -1.4416749838  -1.3796546169
O  -1.0723273832  -0.0018066584  -1.7974939887
H  -1.3509999866  -0.7863473553  -2.3053033912
H   1.7154020604  -0.7209820574   0.9295394387
H   1.4750419045   0.8884962147   1.6738069652
S  -0.4946637418  -0.4331275361   1.9128024672
H  -0.6537320773  -1.5698758401   1.1989182913
14
Conformer name: 36 Relative energy: 4.12 kcal/mol
C   0.4273891930   0.2302243961  -0.1889434043
C  -0.5209247975  -0.5341922114   0.7485487527
N   0.3847239252   1.6512328723   0.1311263724
H   1.1147739417   2.1495670363  -0.3789431399
H  -0.5014619653   2.0406154482  -0.2000140867
H   1.4504585419  -0.1457462024  -0.0290582052
C   0.0109833739  -0.0924660994  -1.6229369226
O  -0.6589528169   0.6307889623  -2.3424096040
O   0.4504165935  -1.3287004028  -2.0035765007
H   0.1098206097  -1.4723445778  -2.9054071896
H  -0.4611355667  -1.6125824343   0.5477266583
H  -1.5547724716  -0.1893270665   0.5825700618
S  -0.0247622558  -0.2045828846   2.4916830448
H  -0.4224264161  -1.4067916645   2.9633582980
14
Conformer name: 37 Relative energy: 4.27 kcal/mol
C   0.4991870959   0.1724226855  -0.1983418548
C  -0.4831789164  -0.5319792793   0.7672492590
N   0.5792449638   1.6271710094  -0.0928907809
H  -0.3403198860   2.0471565420  -0.2406218261
H   0.8891247876   1.8778381660   0.8472145108
H   1.5044416902  -0.2440635265  -0.0344470660
C   0.0923472078  -0.2322025451  -1.6061358966
O   0.5346751040  -1.1889288066  -2.2192822401
O  -0.9076607551   0.5663908708  -2.0874703416
H  -1.1295442027   0.2153876881  -2.9688624796
H  -0.4405118095  -1.6225687080   0.6120448174
H  -1.5156524222  -0.1952653047   0.5851278580
S  -0.0571823285  -0.2743939253   2.5332111909
H  -0.5687792165   0.9709283399   2.6380734617
14
Conformer name: 38 Relative energy: 4.37 kcal/mol
C   0.6947503024  -0.5427499888  -0.4353610333
C  -0.4557405071  -1.2740453929   0.2710149191
N   1.9288805328  -1.2921630059  -0.1757836402
H   2.2175697109  -1.1160476361   0.7903518009
H   2.6823078945  -0.9336501453  -0.7650299196
H   0.5095156851  -0.5208873356  -1.5203191953
C   0.7635005860   0.8900845457   0.0890794513
O   1.1725771774   1.1907572961   1.1999637415
O   0.3217351525   1.7979801867  -0.8240880906
H   0.3582441094   2.6674144775  -0.3835188816
H  -0.4877099216  -2.3046259280  -0.1073128805
H  -0.2621158979  -1.2757631776   1.3549064019
S  -2.0501448123  -0.4139551436  -0.0704938345
H  -2.7979108420  -1.1982884322   0.7349604110
14
Conformer name: 39 Relative energy: 4.50 kcal/mol
C  -0.1444734322  -0.3014204483   1.0094086899
C   0.9668151638   0.7344752283   0.8009331325
N   0.4072490263  -1.6490294239   0.8804619695
H  -0.3163092370  -2.2916211819   0.5552116873
H   0.7507888056  -1.9854006403   1.7787757027
H  -0.6102693660  -0.1039274990   1.9985426286
C  -1.2656443832  -0.1279545811  -0.0044774669
O  -1.8102271611  -1.0350913332  -0.6105216424
O  -1.6414808571   1.1785144714  -0.1154363587
H  -2.3722567358   1.1895655109  -0.7593609554
H   0.5788109262   1.7557628188   0.9100591350
H   1.7527667693   0.5661519916   1.5527642096
S   1.6985284400   0.5285294491  -0.8803863040
H   1.5811756513   1.8261790178  -1.2347200177
14
Conformer name: 40 Relative energy: 4.50 kcal/mol
C   0.4232439243   0.2810141647  -0.2010818348
C  -0.5761762583  -0.3738764762   0.7733146183
N   0.4202819900   1.7253182964  -0.0009747816
H   1.2443713677   2.1433273853  -0.4333996141
H  -0.3849217427   2.1211204758  -0.4930094938
H   1.4285048376  -0.1192207498   0.0019092301
C   0.0125729613  -0.1358546521  -1.6114014289
O  -0.6737780376   0.5301551966  -2.3704371129
O   0.4658680102  -1.3879733918  -1.9165155262
H   0.1181755156  -1.5941896505  -2.8034990182
H  -1.5411766989   0.1516408137   0.6894562426
H  -0.7387727120  -1.4333506339   0.5286900762
S  -0.0482523166  -0.2343814818   2.5266624659
H   0.5410195028  -1.4479589028   2.5882098901
14
Conformer name: 41 Relative energy: 4.63 kcal/mol
C   0.6820868542  -0.6440582701  -0.3251549016
C  -0.7465944808  -1.1408178182  -0.0452830366
N   1.7344912104  -1.4987575772   0.2430739681
H   1.5844973352  -1.6088885186   1.2480769245
H   1.6882492828  -2.4303433677  -0.1722279731
H   0.8471337509  -0.5716397484  -1.4114718634
C   0.8819494156   0.7625118749   0.2210413567
O   1.1737479800   1.7517395549  -0.4242342713
O   0.7040615573   0.7728689362   1.5792831673
H   0.8581352159   1.6917489889   1.8633803169
H  -0.8861153811  -2.1357268179  -0.4967400190
H  -0.9012849863  -1.2249883987   1.0420767508
S  -2.0546777758   0.0087778322  -0.6293242550
H  -1.6895202184  -0.0077176603  -1.9309767542
14
Conformer name: 42 Relative energy: 4.69 kcal/mol
C   0.7249006616   0.7328361378  -0.3564781960
C   1.0340056766   0.0725231624   1.0056488288
N  -0.0577127502   1.9639842662  -0.3220421417
H  -1.0108551646   1.7699148316  -0.0114150711
H   0.3565865334   2.6211959935   0.3403829251
H   1.6991573982   0.9612682088  -0.8255455835
C   0.0848913921  -0.3269288046  -1.2454160221
O   0.6311888833  -1.3846486355  -1.5197488575
O  -1.1591090736   0.0055137781  -1.6762079035
H  -1.4694061043  -0.7626922555  -2.1899656208
H   1.5941845909   0.7728942976   1.6444875699
H   1.6494206548  -0.8264531855   0.8467464347
S  -0.4615563648  -0.5139159485   1.8949630893
H  -0.9276916095   0.7083394794   2.2322609451
14
Conformer name: 43 Relative energy: 4.71 kcal/mol
C  -0.7265853140  -0.5649648675   0.2990542383
C   0.6672166469  -1.1243391232  -0.0548370638
N  -1.8420260920  -1.3529610835  -0.2395602285
H  -1.7627379587  -1.4234101262  -1.2556715111
H  -1.8049542693  -2.3024189855   0.1338360173
H  -0.8278188776  -0.5009648766   1.3924409607
C  -0.8453994984   0.8566261518  -0.2264586505
O  -0.8145828945   1.8772488409   0.4389827687
O  -0.9450309776   0.8596345545  -1.5923131851
H  -1.0163060408   1.7949154801  -1.8553735829
H   0.7263395079  -2.1650803897   0.3034012790
H   0.8093721267  -1.1241381966  -1.1468742279
S   2.0619725576  -0.2661260909   0.7776502382
H   1.7711998938   0.9735416823   0.3233348078
14
Conformer name: 44 Relative energy: 4.82 kcal/mol
C   0.6224519785   0.8359093219  -0.3417614564
C   1.0845923123   0.1545988866   0.9575629890
N  -0.2398879239   1.9698888023  -0.0365225106
H  -0.5924476560   2.3902990032  -0.8965563397
H  -1.0570962661   1.6484078100   0.4861012238
H   1.5335109967   1.2071039244  -0.8413144066
C   0.0726493263  -0.2476467757  -1.2754256579
O   0.7682991531  -1.0773342434  -1.8397011435
O  -1.2859667078  -0.2065468492  -1.3916003782
H  -1.5220700446  -0.9611978878  -1.9622287618
H   1.8336996812  -0.6153943598   0.7266621987
H   1.5109905701   0.9262206550   1.6133006277
S  -0.3630425574  -0.6229974866   1.8075256292
H   0.1840538397  -0.6264762935   3.0407508524
14
Conformer name: 45 Relative energy: 4.82 kcal/mol
C   0.6006026020  -0.4616246449  -0.3983992008
C  -0.6582851049  -1.0613852328   0.2543798984
N   1.7155297592  -1.3991206115  -0.2228172592
H   2.5989921067  -0.9093486219  -0.3753516838
H   1.6538974894  -2.1453946800  -0.9154426555
H   0.3632062294  -0.2356873387  -1.4589345420
C   1.0355391952   0.8672467168   0.2075283234
O   2.1940496527   1.2441683343   0.2765659082
O  -0.0114947124   1.6247910213   0.6459026458
H   0.3836429128   2.4543461231   0.9720551019
H  -0.6647192622  -2.1397032174   0.0303897549
H  -0.6236423890  -0.9505191273   1.3475626410
S  -2.2572569389  -0.4539263578  -0.4081804200
H  -2.1406422199   0.8084604069   0.0523342976
14
Conformer name: 46 Relative energy: 4.95 kcal/mol
C   0.7016952000   0.7471994514  -0.3402989400
C   1.0847960565  -0.0195466182   0.9441149735
N  -0.0486309543   1.9832714445  -0.1441619572
H  -1.0466426066   1.7712562990  -0.0878116712
H   0.2221421520   2.4303955330   0.7317213045
H   1.6492826983   0.9704654286  -0.8626211299
C  -0.1011133474  -0.1696129882  -1.2514258630
O  -1.2860080324  -0.0475896604  -1.5094803976
O   0.6759663266  -1.1818096919  -1.7336195474
H   0.0834042996  -1.7455420649  -2.2628962547
H   1.6709085910  -0.9125008467   0.6825283257
H   1.6901227450   0.6429742100   1.5823690184
S  -0.4458146264  -0.5209024147   1.8440656707
H   0.1866061877  -1.2838431174   2.7610908315
14
Conformer name: 47 Relative energy: 5.03 kcal/mol
C   0.6422552544  -0.6463636094  -0.3354853585
C  -0.6980490592  -1.1712556461   0.1879787621
N   1.7105800291  -1.5311304750   0.1520296208
H   1.8348461040  -1.3949565166   1.1575345161
H   2.5983424223  -1.2826349002  -0.2878464872
H   0.6485081074  -0.6695079901  -1.4363066043
C   0.8545749210   0.8118974785   0.0605390140
O   1.0740568304   1.7354832941  -0.7056141526
O   0.8208468839   0.9605718301   1.4213024861
H   0.9716349618   1.9076080760   1.5914390330
H  -0.8180213407  -2.2101989014  -0.1483762550
H  -0.7053766013  -1.1279584445   1.2870498246
S  -2.0539194812  -0.1138567596  -0.4760525505
H  -3.0205491518  -0.6008756357   0.3303659014
14
Conformer name: 48 Relative energy: 5.12 kcal/mol
C   0.6888896924  -0.5303491539  -0.4382777562
C  -0.4519634119  -1.2635408603   0.2941339696
N   2.0067755772  -1.1355797724  -0.2239635815
H   2.2558207730  -1.0487646162   0.7642063173
H   1.9761763978  -2.1313954913  -0.4464230692
H   0.4793251709  -0.4996094574  -1.5187088665
C   0.7700866937   0.8942987990   0.0915741730
O   1.1958340896   1.1787220359   1.1996708978
O   0.2985217316   1.8063311172  -0.7976802094
H   0.3476919101   2.6717624192  -0.3506984239
H  -0.4724766600  -2.3097489200  -0.0475752903
H  -0.2611571288  -1.2256777198   1.3777370147
S  -2.0674355318  -0.4584716233  -0.0892297690
H  -2.8122924736  -1.2697843667   0.6925748035
14
Conformer name: 49 Relative energy: 5.13 kcal/mol
C  -0.5267257844  -0.6508503670   0.2687871595
C   0.8958713408  -1.0092396710  -0.1520108235
N  -1.4690268368  -1.6451751922  -0.2822725625
H  -2.4231908863  -1.3984842394  -0.0123344438
H  -1.2790393859  -2.5578770535   0.1356324419
H  -0.5754737102  -0.5554772701   1.3710673902
C  -0.9275434639   0.6943427505  -0.3257769385
O  -0.3276768498   1.3143465209  -1.1840977108
O  -2.1145448111   1.1125660380   0.2125320304
H  -2.3372708925   1.9464020202  -0.2396011947
H   1.1153836513  -2.0572859628   0.1011860443
H   1.0007676168  -0.8816461886  -1.2385526127
S   2.1533904613   0.0820473878   0.6219798544
H   2.1779025008  -0.5518305029   1.8151658158
14
Conformer name: 50 Relative energy: 5.24 kcal/mol
C   0.1949947326   0.3483002055  -0.1867483618
C   0.0221027393  -0.7739227070   0.8343723550
N  -0.8086814869   1.3957616454   0.0585034674
H  -0.6547159644   2.1930617218  -0.5602659150
H  -1.7434563279   1.0324764184  -0.1429261794
H   1.1896103346   0.8058098582  -0.0749875158
C   0.0620701392  -0.2120341295  -1.5986142790
O  -0.6859891394  -1.1165827289  -1.9376892664
O   0.8420418090   0.4803114960  -2.4824202566
H   0.6487679268   0.1078668959  -3.3624741312
H  -0.9615042703  -1.2483596217   0.7025469811
H   0.8035099381  -1.5333655518   0.6879416821
S   0.1727066404  -0.0588337969   2.5257342941
H   0.6584126400  -1.1838200094   3.0943945363
14
Conformer name: 51 Relative energy: 5.28 kcal/mol
C   0.4742309386   0.1593087556  -0.1835919727
C  -0.5202826328  -0.5459834925   0.7506027607
N   0.4997789894   1.5873031588   0.1193202300
H   1.2280974923   2.0564155725  -0.4193360959
H  -0.3868321824   2.0175025138  -0.1498136492
H   1.4764137960  -0.2594877277  -0.0045454672
C   0.0957236680  -0.2297640598  -1.6117489799
O   0.5206989128  -1.2078382803  -2.2055915810
O  -0.8301543827   0.6224450048  -2.1489801413
H  -1.0399425250   0.2636171961  -3.0303911791
H  -0.4906423068  -1.6300082560   0.5705858022
H  -1.5393518032  -0.1727699665   0.5596167944
S  -0.0423219229  -0.1991469587   2.4962446886
H  -0.5265108048  -1.3607705524   2.9878011437
14
Conformer name: 52 Relative energy: 5.33 kcal/mol
C   0.6686103498   0.7398688942  -0.3814702537
C   0.9575143821   0.3108129638   1.0632620216
N  -0.2500342083   1.8791227954  -0.4010131859
H   0.2404556495   2.7167341385  -0.0856866638
H  -0.5767422760   2.0627187198  -1.3492294700
H   1.6510164229   0.9564780246  -0.8585034697
C   0.1284368403  -0.4434628125  -1.1712196692
O   0.4642186428  -1.6030816220  -0.9899643660
O  -0.7279850949  -0.0647444952  -2.1611533447
H  -0.9819608945  -0.8856612134  -2.6206247114
H   1.7594693148  -0.4394655461   1.0894839739
H   1.2923642544   1.1933122783   1.6313689811
S  -0.5113033694  -0.3417018568   1.9525191653
H  -0.3679486047  -1.6102660787   1.5122164749
14
Conformer name: 53 Relative energy: 5.61 kcal/mol
C  -0.2556354876  -0.8449903696  -0.2376184779
C   1.1363714742  -0.2819823942  -0.5977032071
N  -0.6494057546  -1.7850108283  -1.2855674098
H  -1.5063389002  -2.2594205837  -0.9940651621
H  -0.9346389377  -1.2476154742  -2.1090466658
H  -0.1630017299  -1.4093533527   0.7075547239
C  -1.2927683339   0.2756668765  -0.0146564108
O  -2.3104958189   0.3698468534  -0.6774951616
O  -1.0276524109   1.1655336958   0.9787478810
H  -0.1193767089   1.0111810331   1.3149176757
H   1.7455154943  -1.1046608763  -0.9953005865
H   1.0564894955   0.4971641346  -1.3737248872
S   2.0354980086   0.5125040637   0.7996492535
H   2.2243441200  -0.6243298980   1.5067937349
14
Conformer name: 54 Relative energy: 5.65 kcal/mol
C   0.7587752900   0.6654197737  -0.3191087965
C   1.0345036711   0.0214563137   1.0422661171
N  -0.0660838938   1.8609014945  -0.1325910179
H   0.4952530052   2.6018122233   0.2887643731
H  -0.4121332315   2.2103589344  -1.0254726707
H   1.7404622807   0.8686877424  -0.7994298925
C   0.0936681069  -0.3606888956  -1.2288466024
O   0.4505244375  -1.5234390247  -1.3174391760
O  -0.9018508679   0.1747178809  -1.9899047030
H  -1.2289023248  -0.5555073396  -2.5461448307
H   1.6112011580   0.7211338332   1.6670876590
H   1.6097473260  -0.9037798875   0.9068831487
S  -0.5661500494  -0.3669018763   1.8741804416
H  -0.2110300077  -1.6104834512   2.2626123449
14
Conformer name: 55 Relative energy: 5.85 kcal/mol
C   0.5307260755   0.4661987521   0.6618599183
C  -0.6692368594   1.1655458228  -0.0072339408
N   1.5735711776   1.4694401008   0.8710906320
H   2.2787776173   1.0941386000   1.5078033462
H   2.0675082128   1.6031896144  -0.0158888894
H   0.2022069519   0.0898083629   1.6460211559
C   1.0066607440  -0.7190408571  -0.1949551267
O   1.9662900439  -0.6529127128  -0.9419941236
O   0.2884821238  -1.8740359524  -0.0902211889
H  -0.5185280783  -1.6904802948   0.4262171660
H  -0.9385108274   2.0301028410   0.6163136510
H  -0.3910227150   1.5356545390  -1.0061261420
S  -2.1928529247   0.1418827988  -0.1323431956
H  -1.8796928719  -0.4817048646  -1.2896239525
14
Conformer name: 56 Relative energy: 5.91 kcal/mol
C   0.6067880884  -0.5314543325  -0.3205790193
C  -0.7457739219  -1.1224278524   0.0952634759
N   1.7801990606  -1.3837765019  -0.0506682113
H   1.7159004590  -1.7965483429   0.8824736729
H   1.8263811542  -2.1557245582  -0.7151242004
H   0.5901156233  -0.3305781781  -1.4060545952
C   0.8335137083   0.8272194519   0.3630968513
O  -0.0707404822   1.5307814106   0.7755642265
O   2.1372034508   1.1861100342   0.4539646478
H   2.6390236423   0.3910253030   0.1678256026
H  -0.8172009830  -2.1558703958  -0.2730614370
H  -0.8286230023  -1.1296516347   1.1935259818
S  -2.1656679039  -0.1644175764  -0.5915520350
H  -2.6801378535  -1.1852796468  -1.3114943605
14
Conformer name: 57 Relative energy: 5.97 kcal/mol
C   0.7105889094   0.7472416955  -0.3413004263
C   1.0600740908   0.0113384078   0.9621826721
N  -0.0255530756   1.9643318269  -0.0332728175
H  -0.2573513772   2.5344916215  -0.8433121431
H  -0.8425128662   1.7971240713   0.5547020400
H   1.6617916782   1.0277749567  -0.8260488933
C   0.0576037972  -0.2766476686  -1.2919363854
O   0.6578387349  -1.2536808970  -1.7015107608
O  -1.2396277040  -0.0534892561  -1.6382132020
H  -1.5241915993   0.7541626467  -1.1753515956
H   1.6937021437  -0.8599941053   0.7502248839
H   1.5932062885   0.7021320174   1.6323018753
S  -0.4324769559  -0.5254227396   1.8964188145
H  -0.7649409142  -1.5341045014   1.0588083360
14
Conformer name: 58 Relative energy: 5.97 kcal/mol
C   0.5858189534   0.8551698199  -0.3684418893
C   1.0938608061   0.1995752476   0.9384061164
N  -0.3877286820   1.9340790101  -0.2226668538
H  -1.2308536591   1.5848473038   0.2365246500
H  -0.0014337302   2.6546890228   0.3893862347
H   1.4751817026   1.2566864020  -0.8812419269
C   0.0649977866  -0.2509983906  -1.2763876641
O   0.7832243210  -1.0136413141  -1.9024991723
O  -1.2930909620  -0.3409866547  -1.2590161278
H  -1.5150160895  -1.1138204188  -1.8100405319
H   1.8608386189  -0.5524005115   0.6985225144
H   1.5293399402   0.9845565812   1.5754337085
S  -0.3074745610  -0.5978680552   1.8386086307
H   0.3529951520  -0.7498136830   3.0061254672
14
Conformer name: 59 Relative energy: 5.99 kcal/mol
C   0.3305449706   0.8742486219  -0.4233688293
C   1.0246720043   0.4595708704   0.8833790991
N  -0.8868885582   1.6478327263  -0.1233140154
H  -1.1948830865   2.1305916882  -0.9695721331
H  -1.6504590694   1.0170307168   0.1306250243
H   1.0234836705   1.5443748288  -0.9563076265
C   0.0744011491  -0.2836312734  -1.3996495056
O   0.4042696928  -0.2381682484  -2.5721134871
O  -0.6070433577  -1.3595995354  -0.9120942318
H  -0.7194045098  -1.2595690877   0.0578631028
H   1.8810941776  -0.2020840586   0.6764987024
H   1.3888598196   1.3605080835   1.3968152078
S  -0.0423701483  -0.4777221127   2.0607554393
H  -0.8736573606   0.5528939527   2.3335251839
14
Conformer name: 60 Relative energy: 6.03 kcal/mol
C  -0.3504409646   0.7592240246  -0.5027321114
C   0.9796432757   0.9193957522   0.2556453741
N  -1.2750271085   1.8858342966  -0.3234083607
H  -1.4572974304   2.0294708958   0.6717614904
H  -0.8500106004   2.7427210839  -0.6803417437
H  -0.1545070091   0.6368573805  -1.5789820936
C  -1.0616702328  -0.5110992370  -0.0581930402
O  -1.2561655906  -1.4999572487  -0.7412515010
O  -1.4585673544  -0.4062618886   1.2472163422
H  -1.8980103035  -1.2482705118   1.4631905111
H   1.4824028855   1.8296761128  -0.1057464365
H   0.7758600155   1.0077815769   1.3333291939
S   2.0516521997  -0.5495410460  -0.0585523156
H   3.0587194578  -0.1587249613   0.7519944110
14
Conformer name: 61 Relative energy: 6.19 kcal/mol
C  -0.7344608556  -0.6163385775  -0.2151716504
C   0.7197243421  -1.1173653646  -0.1583102426
N  -1.3023150585  -1.0672410400  -1.5012843641
H  -1.0541775919  -2.0409047346  -1.6824550345
H  -2.3226862831  -1.0232037809  -1.4811685942
H  -1.2817808797  -0.9757758778   0.6736944152
C  -0.7789511044   0.9165006651  -0.1731418418
O  -0.9379332149   1.5593218529   0.8463445379
O  -0.5955184183   1.4990647421  -1.3879419771
H  -0.6540540356   0.7631822496  -2.0360478902
H   0.7138654947  -2.2197300237  -0.1520074647
H   1.2540203685  -0.7835565770  -1.0629718026
S   1.7117194265  -0.4939526552   1.2464747292
H   0.8452533602  -0.8654348385   2.2147269798
14
Conformer name: 62 Relative energy: 6.38 kcal/mol
C   0.8295465951  -0.4355133667  -0.4266837533
C   0.4627503147  -1.0081994221   0.9502873808
N   1.6350316672   0.7894832899  -0.2593686135
H   2.5556478623   0.5415039964   0.1106540690
H   1.8040010988   1.2056935143  -1.1778709745
H   1.3746740293  -1.2346930326  -0.9646633503
C  -0.3365780311  -0.0816153976  -1.3675428770
O  -0.1751055157  -0.1067173448  -2.5766735409
O  -1.5221168379   0.2792026440  -0.8275433878
H  -1.4263159625   0.3500460475   0.1505192695
H  -0.2038681902  -1.8775563971   0.8377912075
H   1.3832946185  -1.3487884430   1.4504282675
S  -0.4100586594   0.1764604847   2.0614822394
H   0.3864106626   1.2185642526   1.7200145567
14
Conformer name: 63 Relative energy: 6.50 kcal/mol
C  -0.3440741944  -0.7748559045   0.4520748811
C   0.9476384124  -0.8617315592  -0.3762927587
N  -1.2120533333  -1.9054362848   0.0681093507
H  -1.8975782835  -2.0946863369   0.8010519276
H  -0.6646344215  -2.7588098501  -0.0481072040
H  -0.0867291097  -0.7429836930   1.5240017603
C  -1.0658781744   0.5396661476   0.1188413063
O  -0.8106916798   1.5949584759   0.6690049153
O  -1.9763622352   0.4289138235  -0.8795674575
H  -2.0298420417  -0.5368890147  -1.0633909311
H   1.4540224501  -1.8079067491  -0.1291171468
H   0.6967437516  -0.8513058648  -1.4486075934
S   2.0805504140   0.5338920681   0.0313262269
H   3.1658683052  -0.0472260080  -0.5255758068
14
Conformer name: 64 Relative energy: 6.81 kcal/mol
C  -0.6753705302  -0.5112376300   0.4663587970
C   0.4799769528  -1.2204423195  -0.2783184045
N  -1.9618308968  -1.1862684874   0.3294576186
H  -1.8512478021  -2.1985742117   0.3918957557
H  -2.3611000179  -0.9622452461  -0.5846620540
H  -0.4096444763  -0.4516594002   1.5368838941
C  -0.8323850586   0.9020729386  -0.0988759326
O  -1.5825607785   1.1628020429  -1.0212286454
O  -0.0464002247   1.8686315073   0.4515124774
H   0.5566577244   1.4528139845   1.0922221467
H   0.5428647355  -2.2589220915   0.0844933396
H   0.2787242085  -1.2424878664  -1.3605548201
S   2.1485841765  -0.5085492788   0.0381722608
H   2.0438802675   0.5223764083  -0.8290991332
14
Conformer name: 65 Relative energy: 6.81 kcal/mol
C   0.4279496762   0.2471374667  -0.1913891423
C  -0.5659971354  -0.4374481435   0.7680140660
N   0.4224935050   1.6860661327   0.0556866867
H   1.2318011284   2.1195838991  -0.3903530697
H  -0.3958856922   2.0844103021  -0.4139233115
H   1.4403199583  -0.1414755368   0.0166787962
C   0.0083388109  -0.1187626721  -1.6217710940
O  -0.6938316994   0.5886852836  -2.3178476065
O   0.4196023516  -1.3436335872  -2.0775106625
H   1.0032814522  -1.7522068853  -1.4186583345
H  -0.6463063460  -1.5152456737   0.5542236409
H  -1.5622706200   0.0133582118   0.6316633071
S  -0.0383990581  -0.3019221859   2.5160441282
H   0.1779138494   1.0313703747   2.4410728572
14
Conformer name: 66 Relative energy: 7.01 kcal/mol
C   0.6785896197  -0.4459807284  -0.4413376847
C  -0.4954681041  -1.1860347307   0.2462821159
N   1.9371670799  -1.1777667992  -0.3641275954
H   2.4890475853  -0.8198951170   0.4178530655
H   1.7862498792  -2.1766937921  -0.2325942465
H   0.4046087163  -0.2904342328  -1.5021400827
C   0.8847721510   0.9384053996   0.1921961943
O   1.8744036586   1.2284505492   0.8402390420
O  -0.1118843790   1.8399209761   0.0033301776
H  -0.8838250877   1.3856096905  -0.3924440351
H  -0.4575166883  -2.2517475600  -0.0245831372
H  -0.4190334594  -1.1072931146   1.3428550759
S  -2.1680300308  -0.5463590625  -0.1968483988
H  -2.1454263006  -0.9813031080  -1.4765477009
14
Conformer name: 67 Relative energy: 7.23 kcal/mol
C   0.6633725801   0.7735086861  -0.3453317750
C   1.0639508497  -0.0146004316   0.9189357341
N  -0.0493266973   1.9814872538   0.0362358318
H  -0.3589233972   2.4754752404  -0.8022746896
H  -0.9060816161   1.7037877646   0.5230008285
H   1.6000729616   1.0696560914  -0.8567850894
C  -0.1190902375  -0.1504883293  -1.2907676424
O  -1.3110173215  -0.0632579083  -1.5056169286
O   0.6104577666  -1.1547163701  -1.8814568037
H   1.5467052212  -1.0564666347  -1.6462704947
H   1.6963592284  -0.8821789495   0.6758665913
H   1.6333659101   0.6602074557   1.5758103701
S  -0.3679862641  -0.5655328090   1.9278149788
H  -0.8654186346  -1.4346055287   1.0184869050
14
Conformer name: 68 Relative energy: 7.38 kcal/mol
C   0.7610690194   0.6500712158  -0.3248179798
C   1.0333335451  -0.1149079805   0.9778650820
N   0.1283009948   1.9309504030  -0.0311190613
H   0.0721671107   2.5575359753  -0.8314610602
H  -0.7849010457   1.8264250662   0.4114075230
H   1.7393873765   0.8591991367  -0.7929733518
C   0.0453597518  -0.3073747876  -1.3034415094
O   0.5089139549  -1.3939814080  -1.5953475357
O  -1.1235727512   0.1250971139  -1.8499065800
H  -1.3283403367   0.9889898956  -1.4541332472
H   1.4905375567  -1.0855208000   0.7405211428
H   1.7098719518   0.4624864048   1.6227170420
S  -0.5113897002  -0.4936083546   1.9056031488
H  -0.5822484095   0.6851688695   2.5621162166
14
Conformer name: 69 Relative energy: 8.02 kcal/mol
C   0.7324723666   0.6811672203  -0.3324447856
C   1.0477054733  -0.1255810347   0.9426733195
N   0.1045284136   1.9468974976   0.0304259871
H   0.1294041558   2.5762838473  -0.7733788423
H  -0.8914572719   1.7661495517   0.1849993261
H   1.6980392290   0.9050260193  -0.8255361523
C  -0.1136419972  -0.1516401866  -1.3098582400
O  -1.2511522844   0.1243275330  -1.6302181265
O   0.4919214220  -1.2709683571  -1.8257478819
H   1.4054060345  -1.3243049764  -1.5045449488
H   1.5249784500  -1.0904295073   0.7060149895
H   1.7383617382   0.4560227974   1.5694270617
S  -0.4464555543  -0.5550390466   1.9190914164
H  -0.6642168354   0.6983075112   2.3736736367
14
Conformer name: 70 Relative energy: 8.13 kcal/mol
C   0.7319291612   0.6977748815  -0.3389826600
C   1.0139200173   0.1064574425   1.0551119599
N  -0.0598447912   1.9187341993  -0.1945589445
H   0.5447752619   2.7357899130  -0.1246126724
H  -0.6547024818   2.0303901165  -1.0178941991
H   1.7111180970   0.8743970150  -0.8337930409
C  -0.0242972452  -0.2663317002  -1.2636783922
O  -0.9631258693   0.0765526617  -1.9557236678
O   0.4604172356  -1.5376473780  -1.3479944674
H   1.1467115269  -1.6713682013  -0.6769131850
H   1.6958273496  -0.7607814657   1.0142128048
H   1.5137503842   0.8742048156   1.6659524856
S  -0.5181543778  -0.4606068926   1.8874397621
H  -1.1796822195   0.6873313718   1.6079963908
14
Conformer name: 71 Relative energy: 8.15 kcal/mol
C   0.4813966993   0.1959634031  -0.2017812590
C  -0.5100640916  -0.5050568914   0.7598125913
N   0.5950420894   1.6381228664  -0.0435865732
H  -0.2379624854   2.0762715404  -0.4444153176
H   0.6258959707   1.8683944807   0.9517579789
H   1.4820364350  -0.2551271023  -0.0600657710
C  -0.0232242076  -0.0922509892  -1.6167155075
O  -0.8636092392   0.5892776946  -2.1698074598
O   0.4563855420  -1.2233189454  -2.2175715742
H   1.1659527214  -1.5968874098  -1.6723220839
H  -0.5736875967  -1.5867556480   0.5594198118
H  -1.5118863870  -0.0675473249   0.6191839377
S  -0.0994615461  -0.2318778144   2.5270697911
H   1.0267193852  -0.9799132312   2.5306511157
14
Conformer name: 72 Relative energy: 8.58 kcal/mol
C   0.4804405918   0.2020793254  -0.2043517574
C  -0.5045220070  -0.4991297871   0.7629737931
N   0.5916615501   1.6480202425  -0.0681621685
H  -0.2862121777   2.0823012657  -0.3624228427
H   0.7649543153   1.8929927474   0.9075871738
H   1.4837174067  -0.2354678037  -0.0540376814
C  -0.0296676969  -0.0946446031  -1.6146156564
O  -0.9050065000   0.5575457226  -2.1487764132
O   0.4857370715  -1.2003997404  -2.2332390577
H   1.2198976214  -1.5486703853  -1.7039534914
H  -0.5095684094  -1.5878830478   0.5858871298
H  -1.5247882843  -0.1208715167   0.5967429729
S  -0.0474307420  -0.2971569434   2.5287677198
H  -0.5655812462   0.9397612401   2.6847115424
14
Conformer name: 73 Relative energy: 8.82 kcal/mol
C   0.5832375168   0.8209533955  -0.3760862704
C   1.0888362366   0.0419702477   0.8707509531
N  -0.3010579226   1.9471432049  -0.1208129678
H  -1.2161791072   1.5821809655   0.1536184919
H   0.0481786433   2.4922269676   0.6690826316
H   1.4836900662   1.1942839302  -0.9015570801
C  -0.1427216118  -0.1693594265  -1.2820555291
O  -1.3456763374  -0.3406917979  -1.2636638902
O   0.6515431555  -0.9537931650  -2.0760056396
H   1.5677602771  -0.6396483351  -2.0247346640
H   1.7451936615  -0.7921514027   0.5718216599
H   1.6840764572   0.7297069656   1.4940373947
S  -0.2351733294  -0.5657479256   1.9820139703
H  -0.8549637816  -1.3467539859   1.0684310514
14
Conformer name: 74 Relative energy: 9.13 kcal/mol
C   0.9004609507  -0.3128842532  -0.4289404401
C   0.4606306380  -1.0272946816   0.8716695297
N   1.6488258248   0.9357909024  -0.2586566648
H   1.1116585592   1.6194123717   0.2774473088
H   2.5171681195   0.7648127438   0.2509720108
H   1.5502983353  -1.0154734554  -0.9744408515
C  -0.2727659700  -0.0586625097  -1.3841129890
O  -0.3444821866  -0.5542463131  -2.4922794115
O  -1.2507080044   0.7784777516  -0.9309481369
H  -1.1218929416   0.9388869862   0.0261932981
H   1.3466403514  -1.4070530409   1.4031846129
H  -0.1889952023  -1.8870540531   0.6376503127
S  -0.5123460471   0.0103508382   2.0450358164
H   0.5209924973   0.7629688416   2.4820419870
14
Conformer name: 75 Relative energy: 9.21 kcal/mol
C   0.4367931495   0.2139964169  -0.1888881147
C  -0.5487029885  -0.5022701969   0.7488119628
N   0.4486427179   1.6361106057   0.1294903357
H   1.2006137636   2.1027866703  -0.3792509967
H  -0.4198798092   2.0521827411  -0.2176451605
H   1.4496421060  -0.1882172447  -0.0085945742
C  -0.0009466010  -0.0940119818  -1.6285218850
O  -0.7317845378   0.6281402596  -2.2775387397
O   0.4327686859  -1.2852301684  -2.1507936279
H   1.0397491268  -1.7081194582  -1.5229623169
H  -0.5656304670  -1.5831075232   0.5455971380
H  -1.5586572256  -0.0937687459   0.5848873045
S  -0.0247618250  -0.2181713853   2.4920367460
H  -0.5015004565  -1.3925757692   2.9595551504
14
Conformer name: 76 Relative energy: 9.34 kcal/mol
C   0.1963747713  -0.2646167745  -0.3958285724
C  -0.7644936138   0.5834534347   0.4723411029
N  -0.0308398388  -1.7033113504  -0.3594661503
H  -1.0342454767  -1.8938262778  -0.3886608401
H   0.3318458412  -2.0645366666   0.5262306234
H   0.1208739554   0.0795576775  -1.4451139790
C   1.6036775890   0.0123201381   0.1340034258
O   2.1023318532  -0.6155235368   1.0468592195
O   2.2648920739   1.0731774267  -0.4197695456
H   1.7556371336   1.4092960077  -1.1737735830
H  -0.7526568665   0.1857261380   1.4979170255
H  -0.4566781957   1.6410978650   0.4835571188
S  -2.4607052423   0.4424472352  -0.2318535597
H  -3.1315907138   0.6988172632   0.9106069043
14
Conformer name: 77 Relative energy: 9.68 kcal/mol
C   0.1755345033   0.2188154205   0.4099106062
C  -0.7740767027  -0.4958839864  -0.5694535166
N   0.0473500574   1.6567648559   0.2219668335
H   0.8559030656   2.1394700532   0.6135287610
H  -0.8009228615   1.9980698676   0.6714797103
H  -0.0629067915  -0.1303613696   1.4400100619
C   1.6357160620  -0.1784165771   0.1648222044
O   2.5330395970   0.6109676233  -0.0455220467
O   1.9089007311  -1.5206863677   0.2343992119
H   1.0963973582  -2.0096645238   0.4365948864
H  -0.5559594872  -0.1444176868  -1.5895486506
H  -0.6744866167  -1.5924868189  -0.5452453734
S  -2.5345017270  -0.0674826692  -0.2654341487
H  -2.6765877080  -0.8372928612   0.8373009204
14
Conformer name: 78 Relative energy: 9.95 kcal/mol
C   0.4131457950   0.2186677113  -0.1926626152
C  -0.4607945189  -0.5900127594   0.7746570542
N   0.2630950037   1.6391830093   0.0839953513
H  -0.6950160274   1.9814322682   0.1106020771
H   0.8800418797   2.2587130953  -0.4333898452
H   1.4664708189  -0.0540645215  -0.0132247767
C   0.0875746402  -0.2774068738  -1.6178783225
O   0.2969285385  -1.4219067657  -1.9723850121
O  -0.4701748985   0.6329711487  -2.4656263343
H  -0.5180922025   1.4772689689  -1.9834594293
H  -0.2867290908  -1.6592918487   0.5998204192
H  -1.5254362330  -0.3636984660   0.5943070490
S  -0.0085555427  -0.1523877770   2.5058748577
H  -0.4309425546  -1.3181346422   3.0427943917
14
Conformer name: 79 Relative energy: 10.06 kcal/mol
C  -0.1803687656   0.4044942618  -0.1430561028
C   0.7993404148  -0.7716514925  -0.0621298592
N   0.1618411345   1.3966774427   0.8916024861
H  -0.0984603892   1.0493203369   1.8179582986
H  -0.3785524475   2.2504749454   0.7418504552
H  -0.0694404189   0.8924087102  -1.1225296755
C  -1.6552658818  -0.0071358561  -0.0446154800
O  -2.5452449809   0.5683865186  -0.6398537552
O  -1.9646730121  -1.0227848908   0.8276474783
H  -1.1474394271  -1.4164495523   1.1720028267
H   0.8116525360  -1.2079453196   0.9538074968
H   0.5161118020  -1.5598253277  -0.7776657347
S   2.5069860624  -0.2712267670  -0.5038149103
H   2.4862891532   0.8264639206   0.2862878460
14
Conformer name: 80 Relative energy: 10.09 kcal/mol
C   0.6843799123   0.7631344779  -0.3765391742
C   1.0504390303   0.0894887392   0.9687271189
N  -0.0781643964   1.9981157880  -0.2701474790
H  -1.0762542578   1.7816072928  -0.2440615349
H   0.1733226550   2.5223328065   0.5673894511
H   1.6424237449   0.9839602188  -0.8896570873
C  -0.1058292606  -0.2124103626  -1.2514602262
O  -1.2914460151  -0.1062852231  -1.4852275675
O   0.6062064932  -1.2710378221  -1.7494727950
H   1.5449439027  -1.1615813667  -1.5319466132
H   1.7108909031  -0.7792069823   0.8068218061
H   1.6054947178   0.8115766088   1.5891424002
S  -0.3781115069  -0.5752309286   1.9059011831
H  -1.0224674972   0.6051276177   2.0362472427
14
Conformer name: 81 Relative energy: 10.22 kcal/mol
C  -0.2797617096  -0.7621085049   0.5091026098
C   0.8868145938  -0.9370797855  -0.4658221433
N  -1.1655934041  -1.9351984169   0.4053914936
H  -1.6705348066  -1.9317163815  -0.4837946153
H  -1.8764750135  -1.8946431065   1.1384534674
H   0.1168462971  -0.7245605200   1.5341297433
C  -1.0505395206   0.5498024777   0.3185967596
O  -1.4715944999   1.2256480467   1.2357757359
O  -1.3394309184   0.9106057819  -0.9798918308
H  -0.9092661790   0.2932040250  -1.5927740708
H   1.4259751925  -1.8568569051  -0.1939305729
H   0.5392970356  -1.0750498920  -1.5059762185
S   2.1278198230   0.4108944602  -0.3773405252
H   1.3086934194   1.4042536209  -0.7904876729
14
Conformer name: 82 Relative energy: 10.22 kcal/mol
C  -0.2166010734  -0.2430988006   0.3256914932
C   0.9073575644   0.5911698037  -0.2873880000
N  -0.2335219017  -1.5744217869  -0.3005054992
H  -0.9400036049  -2.1815870042   0.1165287542
H   0.6744218275  -2.0176168434  -0.1402242825
H  -0.0754527459  -0.2679484203   1.4292872496
C  -1.5644255770   0.4227352686   0.0320209378
O  -1.7404017066   1.3069759068  -0.7793392180
O  -2.6270156873  -0.0686715833   0.7526464807
H  -2.3063126060  -0.7035128984   1.4118356823
H   0.7835345819   0.6117780647  -1.3796011579
H   0.8776419596   1.6233150544   0.0872341167
S   2.5674718251  -0.1348372371   0.0201274019
H   2.6108473644   0.1524563260   1.3403147911
14
Conformer name: 83 Relative energy: 10.30 kcal/mol
C   0.2370393684   0.1781108817   0.3593369586
C  -0.9385878140  -0.5448399727  -0.2957262387
N   0.2665967720   1.5833471198  -0.0860985102
H   1.1358614634   2.0444045022   0.1863859959
H  -0.4912522977   2.0901679238   0.3756179578
H   0.1419192491   0.0705527626   1.4614988624
C   1.5518741214  -0.4784909454  -0.0704950873
O   1.6748411094  -1.2519397503  -0.9965186607
O   2.6525876196  -0.1120718356   0.6690013742
H   2.3684086375   0.4253478825   1.4250891277
H  -0.8272660189  -0.5292514174  -1.3874925003
H  -0.9695580344  -1.5928123858   0.0388598080
S  -2.5564687516   0.1846022492   0.1814748648
H  -2.5197644443   1.2079329053  -0.6995219623
14
Conformer name: 84 Relative energy: 10.90 kcal/mol
C   0.7514567351   0.6779723881  -0.3246666991
C   1.0385944383   0.0153874190   1.0322748231
N  -0.0197887634   1.8970117983  -0.0930188649
H   0.5954879022   2.6999423539   0.0276935926
H  -0.6278311958   2.0723190125  -0.8946771083
H   1.7254159825   0.8621691000  -0.8285990548
C  -0.0384650743  -0.2263073694  -1.2785669027
O  -0.9954683309   0.1525196403  -1.9230506271
O   0.4359643537  -1.4978436260  -1.4406996895
H   1.1773475012  -1.6482435322  -0.8351807422
H   1.5954486793   0.7316744221   1.6556270224
H   1.6602208674  -0.8908070027   0.9437138543
S  -0.5550077056  -0.4009819211   1.8606820046
H  -0.1890799846  -1.6451635855   2.2383007969
14
Conformer name: 85 Relative energy: 10.91 kcal/mol
C   0.6573862982   0.7858109350  -0.3520914099
C   1.1007351098   0.0409111433   0.9293593977
N  -0.1521695649   1.9775323831  -0.1344924787
H  -1.1384569267   1.7075064920  -0.1344721481
H   0.0498785837   2.3854396961   0.7784941989
H   1.5867816509   1.0731255041  -0.8825943909
C  -0.1223377300  -0.1769370863  -1.2525593449
O  -1.3317470563  -0.1654839246  -1.3621412245
O   0.6243888742  -1.1110039463  -1.9154921518
H   1.5668262224  -0.9363020389  -1.7668263456
H   1.7580333276  -0.8061922601   0.6742918813
H   1.6620246231   0.7461475654   1.5621577006
S  -0.3757378833  -0.5706898794   1.8479438095
H   0.3163081641  -0.9789723288   2.9336307291
