# Supplementary material for: Benchmark Ab Initio Determination of the Conformers, Proton Affinities, and Gas-Phase Basicities of Cysteine
Source: J Phys Chem A. 2022 Dec 16;126(51):9667–79. doi: 10.1021/acs.jpca.2c07035 (PMC9806835; doi:10.1021/acs.jpca.2c07035)
Supplement: Supplementary file 2 — jp2c07035_si_002.xyz [file jp2c07035_si_002.xyz]

14
Conformer name: 1 Relative energy: 14.86 kcal/mol
C   0.0821133237   0.8743954466  -0.7822499676
C   1.3106062062   1.4553289074  -0.8189131620
N  -1.1012805295   1.4880516495  -0.3538419426
H  -1.1099421875   2.5001503890  -0.4371148153
H  -1.9338209937   1.0511307895  -0.7441513597
H   1.4429908445   2.5088795261  -0.5604534236
C  -0.1253791205  -0.5607438689  -1.1508647111
O  -1.2365392995  -1.0559225036  -1.2946905897
O   1.0301045784  -1.2543117922  -1.3225705084
H   0.7570737839  -2.1582122087  -1.5606362714
H   1.1663614458  -0.0598134105   1.8025545865
H   2.1801519601   0.8691568681  -1.1103602765
S   0.0526229920  -0.3228679788   2.5197886478
H  -0.6981251989   0.4711517886   1.7181913006
14
Conformer name: 2 Relative energy: 14.89 kcal/mol
C   0.7707132223  -0.0169865930   1.0585996655
C   1.2917341318   1.0685720922   1.6875497564
N   1.5083113550  -1.0243328525   0.4181498521
H   2.4632537111  -1.1204731400   0.7506442695
H   1.0145339880  -1.9139308377   0.3853372478
H   2.3723211072   1.1948615328   1.7900547943
C  -0.7037328932  -0.2196395572   0.9233504968
O  -1.1946670322  -1.2405820062   0.4523541028
O  -1.4466101448   0.8176656439   1.3847300981
H  -2.3738623933   0.5570965382   1.2430546845
H   0.8606260702  -0.1792548268  -1.6242864066
H   0.6302578393   1.8343077554   2.0876511012
S   0.0236287885   0.3521391959  -2.5493082852
H  -0.9437489102  -0.5394367111  -2.2441036028
14
Conformer name: 3 Relative energy: 15.48 kcal/mol
C   0.8415460289  -0.0331828764   0.9171165094
C   1.4743659009   1.1552939350   1.1224755312
N   1.4484144895  -1.2401828388   0.5792623388
H   0.8231696990  -1.8934222802   0.1148999593
H   2.3526186542  -1.1606013801   0.1255514451
H   2.5550737949   1.2459689952   0.9879994083
C  -0.6434346620  -0.1543395459   1.0529999106
O  -1.2737575331  -1.1244174358   0.6432194008
O  -1.2318881675   0.9135491281   1.6482567481
H  -2.1873883785   0.7253872786   1.6361521680
H   0.4848833178   0.8214852501  -1.5313874168
H   0.9062204352   2.0254005046   1.4455735311
S  -0.1379536655   0.2474659426  -2.5866525979
H  -0.8311679515  -0.5865950856  -1.7795599098
14
Conformer name: 4 Relative energy: 15.64 kcal/mol
C   0.3015543404   0.6483593010  -0.5393365431
C   1.6200817440   0.6579021172  -0.1901894395
N  -0.7005823727   1.4132958319   0.0421966453
H  -1.6409220584   1.0690106495  -0.1300918805
H  -0.5331440531   1.7209556742   0.9947805506
H   1.9784463687   1.2936153189   0.6232426447
C  -0.2060242799  -0.2148678326  -1.6524861879
O  -1.3975231044  -0.3488170884  -1.9049142923
O   0.7761470965  -0.8416824090  -2.3534385143
H   0.3142031731  -1.3738685597  -3.0252590080
H   0.5745549180  -0.5387047399   1.7572282563
H   2.3336858204   0.0549050093  -0.7481188310
S  -0.1504636304  -0.4772252179   2.9003819442
H   0.9140265059  -0.7944997177   3.6674499620
14
Conformer name: 5 Relative energy: 15.67 kcal/mol
C   0.1933763406  -0.7269685308   0.5448526376
C   1.4871669996  -1.0224219399   0.2331038602
N  -0.9332453116  -1.2185271172  -0.1026519406
H  -0.8234106639  -2.0964370277  -0.5975762520
H  -1.7933895529  -1.1357035288   0.4312601507
H   1.7240783819  -1.7590457829  -0.5386976638
C  -0.1497405296   0.2546120928   1.6218062976
O  -1.2946790492   0.4410889378   2.0157515147
O   0.9270911513   0.9127247333   2.1273422959
H   0.5711543174   1.4974321289   2.8197531350
H   0.6255960750   0.3392273161  -1.7143497812
H   2.2990451617  -0.5365850940   0.7705359776
S  -0.0938034170   0.4992933786  -2.8484443241
H   0.9425122408   1.0657322025  -3.5040268239
14
Conformer name: 6 Relative energy: 15.77 kcal/mol
C   0.1882906566   0.6360470103  -0.5556618363
C   1.4745993559   0.7729927892  -0.1243173713
N  -0.9259847379   1.2606543551  -0.0051704845
H  -1.8047093781   0.8232588983  -0.2702381031
H  -0.8596756262   1.4663973983   0.9877607589
H   1.7120974083   1.4101919133   0.7311741575
C  -0.1504064092  -0.2224174960  -1.7345849821
O  -1.3018456332  -0.4904621181  -2.0583871038
O   0.9355576381  -0.6835846317  -2.4103524975
H   0.5778352128  -1.2317309908  -3.1311043509
H   0.5497291108  -0.5549657127   1.8446863045
H   2.2826438740   0.2748708512  -0.6563775442
S  -0.0210661474  -0.4433025642   3.0682317496
H  -1.1291523170  -1.1103828804   2.6801360319
14
Conformer name: 7 Relative energy: 16.19 kcal/mol
C   0.8377154821   0.0369696946   0.8924958180
C   1.5302676795   1.1940372777   1.0548463742
N   1.3886687177  -1.1902458394   0.4865207165
H   2.3897225213  -1.2638123931   0.6469366031
H   0.8876163445  -2.0036305102   0.8326537955
H   2.6169733411   1.2254046668   0.9477762756
C  -0.6532171675   0.0717842372   1.0540289404
O  -1.3291921470   1.0774804980   1.1929971509
O  -1.1834232571  -1.1894266908   1.0463217931
H  -2.1462213467  -1.0718289255   1.1328550118
H   0.5925041281  -0.6337042754  -1.6477888424
H   0.9866851249   2.1081501329   1.2911067415
S  -0.1595046785   0.1021146904  -2.5019339956
H  -0.1014349195   1.1839042337  -1.6952891025
14
Conformer name: 8 Relative energy: 16.53 kcal/mol
C   0.9013308052   0.0250736702   0.6478043099
C   1.5949274583   1.1743161969   0.4436000266
N   1.3116577384  -1.2521678775   0.2226057518
H   2.3163518146  -1.3315528958   0.0878669877
H   0.9466427324  -2.0127551161   0.7890032317
H   2.5861340408   1.1650081466  -0.0157642513
C  -0.4600630323   0.1144716358   1.2690004230
O  -1.0164142385   1.1397240093   1.6224745108
O  -1.0195859399  -1.1277016315   1.4207006098
H  -1.8928710550  -0.9730250812   1.8226941239
H   0.2082259073  -0.7664449083  -1.6840642454
H   1.1447924429   2.1229486140   0.7337352592
S  -0.4572796568   0.1312168511  -2.4517517624
H  -0.9375576419  -0.8245864990  -3.2758328271
14
Conformer name: 9 Relative energy: 17.03 kcal/mol
C   0.5229230603   0.5693359731  -0.5414035617
C   1.8252058520   0.3070787245  -0.2377683983
N  -0.2530324793   1.5774442277   0.0246802771
H  -1.2559248784   1.4298981869  -0.0032140619
H   0.0809968849   1.9394362084   0.9124837961
H   2.3529715113   0.8798724251   0.5284756506
C  -0.1310243693  -0.2578078750  -1.6093517742
O   0.4182504153  -1.1094464830  -2.2878484392
O  -1.4611482029   0.0461638361  -1.7333203855
H  -1.8004070849  -0.5419121255  -2.4312548941
H   0.5194987953  -0.6307602770   1.7090361813
H   2.3550380449  -0.4601448511  -0.8009924088
S  -0.2839077907  -0.4324440768   2.7816347965
H   0.4288692427  -1.2758664477   3.5578413278
14
Conformer name: 10 Relative energy: 17.06 kcal/mol
C   0.8827888610  -0.0216779340   0.7829162187
C   1.6593008729   1.0908225985   0.8897715674
N   1.2913019475  -1.2488932142   0.2573735130
H   2.2934020055  -1.4094001401   0.2652575185
H   0.7537295955  -2.0519053123   0.5653300078
H   2.7195857743   1.0695401112   0.6271752218
C  -0.5652923232   0.0883422259   1.1633394835
O  -1.1500680753   1.1215326342   1.4422738479
O  -1.1701851080  -1.1389541427   1.1822232858
H  -2.0997329267  -0.9710083337   1.4180733466
H   0.3946524704   0.7750495250  -1.5208911110
H   1.2107510485   2.0168356033   1.2472875468
S  -0.2864597773   0.0999702317  -2.4729826898
H  -0.8312837818   1.2296436292  -2.9743097615
14
Conformer name: 11 Relative energy: 17.08 kcal/mol
C   0.3970842345   0.6559477275  -0.5503649503
C   1.7193285091   0.6702419290  -0.2236367476
N  -0.6027614059   1.3839754463   0.0927159565
H  -0.2848243652   2.1891620193   0.6221807732
H  -1.4396783280   1.5581085531  -0.4522808726
H   2.1059046881   1.3462056082   0.5426397386
C  -0.0540542368  -0.2897213481  -1.6246832217
O   0.6484774953  -1.1057860053  -2.1969618443
O  -1.3820742787  -0.1195311456  -1.9149533696
H  -1.5822122288  -0.7642674830  -2.6165987403
H   0.5461930869  -0.4812721102   1.7136647387
H   2.3999707989  -0.0002923392  -0.7466952846
S  -0.2184411020  -0.4634158047   2.8291328038
H   0.6476858790  -1.2408420707   3.5147614996
14
Conformer name: 12 Relative energy: 17.19 kcal/mol
C   0.7937928664   0.2206335396   0.9660811334
C   1.3894175694   1.1483978520   0.1693024662
N   1.4547036252  -0.7662342148   1.7051590263
H   2.4358296853  -0.5742259203   1.8813586081
H   0.9621579424  -1.0802869920   2.5345957265
H   2.4771002525   1.2209364227   0.1003395334
C  -0.7018743539   0.1900823660   1.0109008311
O  -1.4518357459   0.7985174876   0.2598971873
O  -1.1619287028  -0.6053329594   2.0220916448
H  -2.1334574931  -0.5623525518   1.9717189206
H  -0.7289957075   0.2332961438  -1.7619159776
H   0.7717158906   1.8268535655  -0.4172226707
S   0.0268250713  -0.3637143102  -2.7114107960
H  -1.0156081961  -0.4930143689  -3.5601145216
14
Conformer name: 13 Relative energy: 17.37 kcal/mol
C   0.2166602609   0.6029441780  -0.5520591892
C   1.4814597008   0.7589582884  -0.0693674363
N  -0.9288313748   1.2002345757  -0.0261301197
H  -1.7999151926   0.7439086800  -0.2750931725
H  -0.8712716546   1.4207334369   0.9648527902
H   1.6777292268   1.3777984630   0.8092549030
C   0.0376701364  -0.2309319218  -1.7867852434
O   0.9323017135  -0.7261111347  -2.4514455835
O  -1.2891290321  -0.3955343086  -2.0936227814
H  -1.3042634499  -0.9422747542  -2.8991307553
H   0.5407123808  -0.5881534007   1.8899507039
H   2.3113969175   0.2936258262  -0.5996682238
S  -0.0487491114  -0.4239174380   3.0987737145
H  -1.1167162827  -1.1735923688   2.7515693901
14
Conformer name: 14 Relative energy: 17.53 kcal/mol
C   0.8660424666  -0.0816024135   0.8373853457
C   1.6658062036   1.0163641593   0.9232931330
N   1.2799989560  -1.3673788863   0.4807362242
H   0.5638342318  -1.9372962229   0.0421532616
H   2.1577457416  -1.3976552900  -0.0298170193
H   2.7231789682   0.9683298563   0.6525581804
C  -0.5786670269   0.0739395145   1.2107368000
O  -1.0768872869   1.0412405034   1.7600780049
O  -1.3155027140  -1.0207935126   0.8272464870
H  -2.2281185197  -0.8323010169   1.1111714156
H   0.4597624642   0.7974699894  -1.5780302518
H   1.2476019547   1.9496806859   1.2984889748
S  -0.2205074391   0.2383528111  -2.6061669740
H  -0.9971371874  -0.4726636831  -1.7595593390
14
Conformer name: 15 Relative energy: 18.39 kcal/mol
C   0.7748934176   0.1563413755   1.0408814879
C   1.3878609857   1.0076224004   0.1722324146
N   1.4177187433  -0.7200319603   1.9127746262
H   2.3671825868  -0.4646506114   2.1650054362
H   0.8407217923  -0.9572222460   2.7171109186
H   2.4770304292   1.0914322933   0.1372856621
C  -0.7278977332   0.0865821642   1.1680697112
O  -1.2597530562  -0.2367740231   2.2203965649
O  -1.4678170036   0.4113368129   0.0825008753
H  -0.9062473874   0.4117591034  -0.7198444258
H   0.6765195891  -1.1945233621  -2.1389396571
H   0.8022401945   1.6652798724  -0.4691193027
S   0.0364288708  -0.2247541163  -2.8273781218
H  -0.9198772808  -1.0702790677  -3.2702547672
14
Conformer name: 16 Relative energy: 18.99 kcal/mol
C   0.7705857568   0.1337914627   1.1251676045
C   1.4486109751   0.9374511183   0.2594809155
N   1.3451630009  -0.7142348472   2.0683070446
H   2.2819512602  -0.4630954818   2.3674345156
H   0.7166151164  -0.9126442435   2.8439780908
H   2.5393573220   1.0020926572   0.2841155124
C  -0.7381479472   0.0944396314   1.1676191808
O  -1.3339191867  -0.1885870421   2.1968861533
O  -1.4123540552   0.3989611562   0.0343811158
H  -0.8125073735   0.3800311197  -0.7384451238
H   1.0570286738  -0.7973850510  -2.2751892365
H   0.9117727227   1.5755091502  -0.4411969629
S  -0.0040088353  -0.2803898828  -2.9343239694
H   0.6842728744   0.8291833642  -3.2808050570
14
Conformer name: 17 Relative energy: 19.31 kcal/mol
C   0.8200106019   0.2374418898   0.7943770568
C   1.2780050132   1.4874921638   0.5206887170
N   1.5695843804  -0.9430598663   0.7502572975
H   2.5722658782  -0.8130195102   0.8566548419
H   1.2070847531  -1.6469460426   1.3920536432
H   2.3326930215   1.6697075155   0.2995750242
C  -0.6146490588  -0.0104286656   1.1850742166
O  -0.9151040359  -0.8458500803   2.0232302732
O  -1.5556372291   0.7511053201   0.5722338292
H  -1.1640794271   1.1021512364  -0.2488945136
H   0.7338438308   0.6586591024  -2.7675308459
H   0.6012009278   2.3412896544   0.5539952348
S  -0.2232997641  -0.2594144411  -2.5123803902
H   0.5506864564  -0.8822144852  -1.5906685150
14
Conformer name: 18 Relative energy: 19.44 kcal/mol
C   0.8569593688  -0.1359349989   0.8091002277
C   1.6521040299   0.9643673946   0.9420854130
N   1.2534051182  -1.3771221848   0.3322943687
H   0.4812674598  -1.9172450787  -0.0516866356
H   2.0667563278  -1.3718564019  -0.2755010101
H   2.7023280052   0.9418390007   0.6421062873
C  -0.6069725283  -0.0978516467   1.1697256955
O  -1.4297784818  -0.8040253179   0.6068660458
O  -0.9842181921   0.7664141454   2.1453523867
H  -0.1828612667   1.1342778697   2.5533442581
H   0.4951043038   0.9222014308  -1.6834089313
H   1.2505727034   1.9078354264   1.3138652416
S  -0.2372497064   0.3044819580  -2.6378043702
H  -1.0324255675  -0.2737217434  -1.7082446514
14
Conformer name: 19 Relative energy: 20.01 kcal/mol
C   0.8460975704  -0.1598852327   0.7991041861
C   1.7577239190   0.8157345340   1.0394030073
N   1.0553435381  -1.2859825538  -0.0250650140
H   2.0363210573  -1.4386341690  -0.2498973347
H   0.6416284223  -2.1405301157   0.3442130361
H   2.7858876664   0.7382746504   0.6760770028
C  -0.5634595937   0.0064446840   1.3157100732
O  -0.8318776663   0.5241571632   2.3839975224
O  -1.5394020350  -0.4913248679   0.5044390434
H  -1.1675132616  -0.6385334541  -0.3889393238
H   0.4926832686   0.9524476536  -1.5937053991
H   1.4589782735   1.6920773210   1.6143797308
S  -0.2110656057   0.2798770738  -2.5328541185
H  -0.8735100525   1.3898942103  -2.9262605078
14
Conformer name: 20 Relative energy: 20.21 kcal/mol
C   0.0140633518   0.6991844309   0.5404570992
C  -1.1138862394   1.3775628721   0.1763580770
N   1.2372818526   0.7684383714  -0.1017751351
H   1.4168554038   1.5929725987  -0.6639067109
H   2.0199661878   0.4576502360   0.4677089927
H  -1.0989978181   2.0946540511  -0.6478313761
C   0.0408257990  -0.2577149858   1.7080437605
O   1.0792928402  -0.5476091445   2.2777849694
O  -1.1446697668  -0.7881068344   2.1089868559
H  -1.8254080295  -0.5507342508   1.4588258058
H  -0.6932614901  -0.1588890552  -1.8054710759
H  -2.0374628120   1.2879030557   0.7492484306
S  -0.0058569733  -0.4801704791  -2.9242382706
H  -1.1319459537  -0.6030366690  -3.6600930927
14
Conformer name: 21 Relative energy: 20.57 kcal/mol
C   0.5104811672   0.5080164457  -0.6069291532
C   1.7732562683   0.1646027742  -0.2545667557
N  -0.3451501710   1.3777136276   0.1215964013
H   0.0853491527   1.7185355724   0.9803797442
H  -0.6628802130   2.1709972385  -0.4368984612
H   2.2791084668   0.6442440474   0.5868489592
C  -0.1543427801  -0.2030347046  -1.7625908044
O   0.4461211351  -0.7414856776  -2.6729268381
O  -1.5170640288  -0.2040242162  -1.7031852633
H  -1.7648984024   0.2105960658  -0.8536470324
H   0.2810937572  -0.7915369464   1.7716962537
H   2.2888196786  -0.6097685974  -0.8239351197
S  -0.2145270575  -0.3785000910   2.9604380227
H   0.7380817383  -1.0364788613   3.6550783900
14
Conformer name: 22 Relative energy: 22.70 kcal/mol
C   0.8483293321  -0.1214508741   0.7306161567
C   1.7032317077   0.9338950768   0.8028662488
N   1.1379680299  -1.3617551925   0.1680916202
H   0.3645144410  -1.9620921011  -0.0888545950
H   1.9469630042  -1.4275570815  -0.4392206859
H   2.7109939234   0.8812252695   0.3824969328
C  -0.5352986677   0.0182787419   1.3223501441
O  -0.7558968228   0.4519212492   2.4357439637
O  -1.5575367691  -0.4030461191   0.5134081385
H  -1.2507402743  -0.4199878581  -0.4172291229
H   0.4901324384   0.9254976963  -1.6011636692
H   1.3957446297   1.8309267564   1.3392202974
S  -0.2441025854   0.2241062416  -2.5008665605
H  -1.0115239283   1.2921574729  -2.8090923075
14
Conformer name: 23 Relative energy: 23.67 kcal/mol
C   0.8501708891  -0.0802910732   0.8082323196
C   1.6308772297   1.0325423833   0.8235532148
N   1.2601325226  -1.3570058945   0.4229143373
H   0.5390955689  -2.0074310141   0.1336828684
H   2.1142089014  -1.4191175477  -0.1207154944
H   2.6698278056   1.0047783909   0.4844200291
C  -0.5803910627   0.0201481287   1.2842463795
O  -0.9118465393   0.5240366285   2.3387367097
O  -1.5105325367  -0.5289803994   0.4405947044
H  -1.1369038624  -0.5882297440  -0.4629368668
H   0.5584763824   0.8481165982  -1.6558097871
H   1.2304911752   1.9584394208   1.2353584204
S  -0.2623870379   0.2585273075  -2.5613575976
H   0.6617567431  -0.6712146208  -2.8866185822
