# Supplementary material for: Benchmark Ab Initio Determination of the Conformers, Proton Affinities, and Gas-Phase Basicities of Cysteine
Source: J Phys Chem A. 2022 Dec 16;126(51):9667–79. doi: 10.1021/acs.jpca.2c07035 (PMC9806835; doi:10.1021/acs.jpca.2c07035)
Supplement: Supplementary file 3 — jp2c07035_si_003.xyz [file jp2c07035_si_003.xyz]

14
Conformer name: 1 Relative energy: 65.91 kcal/mol
C   0.7486276337   0.6060175841  -0.3131463383
C   0.9863933810  -0.2230143738   0.9462585830
N  -0.0212747188   1.8472862916  -0.1261700401
H   0.6008828742   2.6216680887   0.1027415802
H  -0.4996561357   2.0755308541  -1.0017254370
H   1.7487365025   0.7872600869  -0.7553286146
C  -0.0014953992  -0.2651435281  -1.3466199312
O  -0.7089443284   0.1930258534  -2.2322250139
O   0.2132747558  -1.5828090110  -1.1687580378
H   0.7352843730  -1.5906479817  -0.3025176534
H  -1.1365923221   0.8814985684   1.6202475297
H   1.8102148575   0.0952031644   1.5976825791
S  -0.4543323337  -0.2781094820   1.9425694607
H  -1.3014889389  -1.0390455285   1.1915043848
14
Conformer name: 2 Relative energy: 67.42 kcal/mol
C   0.5082358916   0.9109923851  -0.3598930911
C   1.0930493079   0.2065297303   0.8604944789
N  -0.5073312187   1.8663524680   0.1008605935
H  -0.0279360161   2.6433661947   0.5573760693
H  -1.0495409422   2.2398006385  -0.6797578177
H   1.3479799542   1.3548953405  -0.9230939429
C  -0.1403109183  -0.1504810901  -1.2179471335
O  -1.2777923115  -0.5905639691  -1.0667863946
O   0.7407652226  -0.6848008476  -2.1211845307
H   0.2695752953  -1.4294945303  -2.5362473508
H  -1.0233913316   0.3323511187   1.8447136377
H   1.9874287412  -0.4100217492   0.7100778381
S  -0.0754978348  -0.6442133032   1.8149092208
H  -0.9377666343  -1.4549267382   1.0496988731
14
Conformer name: 3 Relative energy: 68.75 kcal/mol
C   0.6327545184   0.7398412172  -0.5848420978
C   0.4432674738   1.0380041211   0.8928556925
N  -0.1696580082   1.6745962913  -1.4254445364
H  -0.4483136821   2.4646225536  -0.8437538501
H   0.3687688202   2.0292776904  -2.2168852296
H   1.7066278037   0.8002537297  -0.8327482409
C   0.1928856877  -0.6945164693  -0.9141526900
O   0.7824636730  -1.6908246396  -0.5164175478
O  -0.9671907159  -0.7555910568  -1.6006244389
H  -1.1496560927   0.2069486716  -1.7950218535
H  -1.5769248740  -0.2473139247   1.4560150592
H   1.3036727776   1.4478844710   1.4307591387
S  -0.3154745530  -0.0830788409   1.9429951761
H  -0.0006559921  -1.4064571960   1.6359771742
14
Conformer name: 4 Relative energy: 68.78 kcal/mol
C   0.5283626083   0.9003861302  -0.4160463380
C   1.0371915832   0.2777837951   0.8838673420
N  -0.4373300263   1.9921473062  -0.2641441097
H  -1.3684229762   1.6039869314  -0.0977259287
H  -0.1769208920   2.5490007515   0.5523804379
H   1.4120724483   1.2572620631  -0.9669505389
C  -0.1227073722  -0.2171187602  -1.1938297501
O  -1.2793428685  -0.5976549621  -1.0064071727
O   0.7368004569  -0.8619886811  -2.0325654663
H   0.2396959002  -1.6191848496  -2.3916988317
H  -1.0485579889   0.3429937587   2.1177317167
H   1.9743913673  -0.2902882556   0.8450303177
S  -0.0797021897  -0.5803749957   1.8665074973
H  -1.0013804308  -1.3499219093   1.1331557850
14
Conformer name: 5 Relative energy: 69.04 kcal/mol
C   0.6961221320   0.8043134200  -0.4262184026
C   0.9662790081   0.3908683050   1.0105607343
N  -0.2655053189   1.9320231078  -0.4443843134
H  -0.0394790531   2.5485692839   0.3382110319
H  -0.1771195785   2.4782448682  -1.3038854124
H   1.6710940613   1.0394022694  -0.8845896271
C   0.0878019418  -0.3686542865  -1.2105015201
O   0.7210908754  -1.3202857766  -1.6316337985
O  -1.2741790057  -0.3160413124  -1.2838190576
H  -1.4902358514   0.5827759939  -0.9321169634
H  -1.3319580716   0.3167428362   1.8138599912
H   1.9158175517  -0.1285355884   1.1836535813
S  -0.2517655592  -0.5064968865   1.8437107779
H  -0.9272624660  -1.4501203936   1.0560587995
14
Conformer name: 6 Relative energy: 69.87 kcal/mol
C   0.9006184305  -0.4867940122  -0.3619317756
C   0.2739657359  -1.0600647339   0.8978383382
N   1.7706002159   0.6375728744   0.0208004089
H   2.5713283423   0.2496890470   0.5230858408
H   2.1304049381   1.1246915464  -0.8017182635
H   1.4232441592  -1.3191313340  -0.8669541431
C  -0.1788352088  -0.0492010644  -1.3379964134
O  -0.6489276661  -0.7446178141  -2.2265773719
O  -0.6651305385   1.2091573386  -1.0604929103
H  -1.3826624160   1.3455327470  -1.7074746087
H   0.3066970398   1.0643617788   1.9058234770
H  -0.2721610455  -2.0062489542   0.8090609452
S  -0.5933071585   0.0458132681   1.8976405782
H  -1.5173677494   0.8694137593   1.2248996199
14
Conformer name: 7 Relative energy: 70.07 kcal/mol
C   0.7258283043  -0.6056894579  -0.3417285235
C   0.3645738118  -0.9590539415   1.0748243283
N   1.7412043663   0.4728866328  -0.3346235810
H   2.5629650948   0.1149391154   0.1557189660
H   2.0252031935   0.7055292619  -1.2876650344
H   1.0836940137  -1.5363631456  -0.8301470034
C  -0.4365856223  -0.1115456741  -1.2162235757
O  -1.6118145129  -0.0435709389  -0.8945360313
O   0.0035149471   0.2571390126  -2.4613854911
H  -0.7857369769   0.5575225900  -2.9475652557
H   0.6089932355   1.2787998287   1.9009491293
H  -0.2209196546  -1.8719794206   1.2293567914
S  -0.3292049755   0.3042240216   2.0161057562
H  -1.2614377459   1.0888175703   1.3291272246
14
Conformer name: 8 Relative energy: 70.97 kcal/mol
C   0.7651142576  -0.5235173306  -0.3663154813
C   0.3758848220  -0.9599744004   1.0157065257
N   1.6745413944   0.6632758549  -0.3873735463
H   2.5228314558   0.4125129783   0.1245046831
H   1.9615408892   0.8722573329  -1.3477860876
H   1.2127303761  -1.4033787644  -0.8685603583
C  -0.4347487812  -0.1072566077  -1.2136122572
O  -1.5685375860   0.1314690640  -0.8271933180
O  -0.0722153856   0.0203717085  -2.5280123781
H  -0.8671502708   0.3330478525  -2.9968092347
H   0.1995331205   1.4886125176   1.9010655511
H   1.1169128693  -1.5383941768   1.5780900616
S  -0.3247735370   0.2076528018   2.0617231999
H  -1.4578937598   0.5590582510   1.3963063680
14
Conformer name: 9 Relative energy: 71.49 kcal/mol
C   0.5620293991   0.8874160530  -0.3523715445
C   1.1025662081   0.1629723858   0.8768756855
N  -0.4040090776   1.8944448577   0.0949806892
H   0.1043235678   2.6592241814   0.5395213098
H  -0.9469975858   2.2687482559  -0.6842251945
H   1.4304853364   1.3040581318  -0.9027914131
C  -0.1446738246  -0.1402901643  -1.2231785053
O  -1.3227790602  -0.4443004205  -1.1031806679
O   0.6540803205  -0.8558980965  -2.0820690283
H   1.5552572661  -0.4986795493  -2.0387357760
H  -1.0254285355   0.3682709867   1.8241723266
H   1.9739109951  -0.4913486171   0.7459219902
S  -0.1249765361  -0.6519974005   1.7948719788
H  -0.9995815032  -1.4043467975   0.9922564841
14
Conformer name: 10 Relative energy: 71.96 kcal/mol
C   0.6561302374   0.8336576862  -0.3933237405
C   1.0916951917   0.2410431438   0.9446349945
N  -0.3569198388   1.8861779190  -0.1778001971
H  -0.0943083160   2.4168665855   0.6545772027
H  -0.3858127260   2.5356006904  -0.9656281995
H   1.5769359453   1.1797302946  -0.8924973247
C   0.0447045395  -0.2663258931  -1.2704956173
O   0.6879259363  -1.0607458755  -1.9333263454
O  -1.3133945451  -0.3654114597  -1.1341413455
H  -1.5622518290   0.4615965697  -0.6537189479
H   0.3515787326  -0.8879763910   2.9308260522
H   1.9507357259  -0.4361705636   0.8427647836
S  -0.2448024770  -0.5225470823   1.7726892380
H  -0.5226311237  -1.8547598861   1.4308429445
14
Conformer name: 11 Relative energy: 72.04 kcal/mol
C   0.8852204749  -0.4972371206  -0.3968136427
C   0.2982773752  -1.0137867965   0.9089439162
N   1.8809625143   0.5769324883  -0.2781124645
H   1.4294637914   1.4573752430  -0.0249074965
H   2.5286045964   0.3348455156   0.4751486415
H   1.3592734989  -1.3616426533  -0.8877030783
C  -0.2307114931  -0.0620330271  -1.3302100482
O  -0.7576308344  -0.7350685697  -2.1993009790
O  -0.6818408466   1.2072161668  -1.0118338866
H  -1.4089379855   1.3841278698  -1.6367635870
H   0.3559040992   1.0351078122   2.2072183638
H  -0.2223740330  -1.9782483467   0.8907441931
S  -0.5435333158   0.0436631967   1.9563637910
H  -1.3965714126   0.9729355431   1.3341434528
14
Conformer name: 12 Relative energy: 72.18 kcal/mol
C   0.5727660576   0.7467791498  -0.5367109169
C   0.3920630413   1.1029717269   0.9281266043
N  -0.1808052496   1.6602463832  -1.4479974928
H  -0.7552684356   2.2695676243  -0.8641610080
H   0.4506543691   2.2531964088  -1.9853814480
H   1.6442944965   0.7989138274  -0.8039834542
C   0.1741242813  -0.7069775965  -0.8867081044
O   0.6083490024  -1.6812825465  -0.2826440969
O  -0.6784334584  -0.8000476071  -1.9181405782
H  -0.8357587069   0.1600849374  -2.1501700837
H  -0.6038699326   0.5464816417   3.0343472978
H   1.2650249590   1.5499324224   1.4151844941
S  -0.3648306111  -0.1209844213   1.8803733217
H   0.4920600637  -1.0320220095   2.5021386272
14
Conformer name: 13 Relative energy: 72.28 kcal/mol
C   0.9253950388  -0.4339569229  -0.3791859186
C   0.3312072846  -1.0951718743   0.8679937379
N   1.8718636747   0.6609243844  -0.1390005959
H   1.3520030448   1.5042490732   0.1152960323
H   2.4443991075   0.4103121695   0.6703345474
H   1.4223200153  -1.2319357864  -0.9526280803
C  -0.2215557860   0.1162513315  -1.2045834497
O  -0.8348641208   1.1435960848  -0.9203768342
O  -0.5875685852  -0.6993419955  -2.2300681820
H  -1.3803122587  -0.2924381048  -2.6256330858
H  -0.8935861137  -0.6791989313   2.8878940060
H  -0.2682411187  -1.9949645315   0.6614949687
S  -0.5215875239   0.0795640703   1.8309187030
H  -1.8535287638   0.3533837119   1.4756136945
14
Conformer name: 14 Relative energy: 72.48 kcal/mol
C   0.5492398934   0.8960770283  -0.4221935755
C   1.0395914766   0.2878693167   0.8914940373
N  -0.3882999595   2.0124247883  -0.2913164852
H  -1.3384420934   1.6460954789  -0.2001712366
H  -0.1624804570   2.5349528409   0.5572794815
H   1.4485338183   1.2410166994  -0.9647269901
C  -0.1298093481  -0.2249274891  -1.1901621042
O  -1.3011180869  -0.5355969139  -1.0030213451
O   0.6544875711  -1.0065419068  -1.9925950111
H   1.5388108240  -0.6105078819  -2.0418313033
H  -1.0725493961   0.3421990224   2.0791584198
H   1.9805002024  -0.2762701862   0.8779796985
S  -0.0983292104  -0.5800641586   1.8486274758
H  -0.9928784651  -1.3416137845   1.0810049629
14
Conformer name: 15 Relative energy: 72.67 kcal/mol
C   0.9477182704  -0.3848781308  -0.3715012602
C   0.3591868217  -1.0950644032   0.8432234832
N   1.7607318427   0.7471980030   0.0765653713
H   2.4918570442   0.3826800213   0.6893099242
H   2.2121077900   1.2170351775  -0.7094460396
H   1.4846526168  -1.1497679236  -0.9623560923
C  -0.2121736382   0.1276351506  -1.2118325062
O  -0.9311069451   1.0792195908  -0.9235339026
O  -0.4580935481  -0.6772706640  -2.2910434303
H  -1.2744835086  -0.3315173666  -2.6959291290
H  -0.9928852818  -0.7892719444   2.7756855500
H  -0.2375703926  -1.9829323571   0.5862253869
S  -0.5439741704   0.0527300566   1.8151021240
H  -1.8429694154   0.3275629515   1.3643613728
14
Conformer name: 16 Relative energy: 73.12 kcal/mol
C   0.8278382479  -0.4643427616  -0.3841710868
C   0.5704289156  -0.9434855549   1.0238384590
N   1.6504633093   0.7676517175  -0.3733856926
H   2.4585848122   0.5825737711   0.2241601062
H   1.9984949981   0.9740218147  -1.3121797259
H   1.3085876855  -1.3099523379  -0.9148311898
C  -0.4201080716  -0.0835020212  -1.1854936996
O  -1.4922949052   0.2654756711  -0.7113101204
O  -0.1935799112  -0.1338799335  -2.5323066272
H  -1.0148668342   0.1732335082  -2.9581240855
H  -0.2280880699  -0.2867853207   3.2014602413
H   0.1633302733  -1.9605555337   1.0881956771
S  -0.3394153309   0.2136358834   1.9464500070
H  -1.7211563037   0.0470824391   1.9398031773
14
Conformer name: 17 Relative energy: 74.28 kcal/mol
C   0.9210234514  -0.4247138344  -0.3820438584
C   0.3647893745  -1.0631310615   0.8910475450
N   1.7973387204   0.7412457604  -0.2042928476
H   1.2508716592   1.5415563677   0.1197514216
H   2.4604403381   0.5212139669   0.5426089777
H   1.4882865590  -1.2161873869  -0.8969359236
C  -0.2100839056  -0.0579059296  -1.3283259520
O  -0.6018379358  -0.7012484406  -2.2866376636
O  -0.8523757282   1.0931164708  -0.9062831073
H  -1.5746179706   1.2356874603  -1.5440989717
H  -0.7101690783  -0.6457545432   3.0037995465
H  -0.1672015459  -2.0128791774   0.7386321133
S  -0.4900839759   0.0704867222   1.8759325814
H  -1.8712938637   0.2332362399   1.6522977396
14
Conformer name: 18 Relative energy: 76.08 kcal/mol
C   0.9298344816  -0.4350785265  -0.3828551758
C   0.3454644429  -1.1048887162   0.8641111766
N   1.8796730514   0.6534206800  -0.1385208972
H   1.3586672602   1.5125130018   0.0524594711
H   2.4108646052   0.4281386818   0.7056289393
H   1.4415508656  -1.2350728125  -0.9500612965
C  -0.2291030376   0.1268217672  -1.2019819825
O  -0.8163696156   1.1532612837  -0.8840226496
O  -0.6944550234  -0.6260344196  -2.2405678074
H  -0.0873838971  -1.3705167430  -2.3766573097
H  -0.9159318146  -0.6918918998   2.8594272051
H  -0.2629418260  -1.9983659692   0.6499991550
S  -0.5253060036   0.0755292935   1.8155944061
H  -1.8418003303   0.3433500240   1.4209280604
14
Conformer name: 19 Relative energy: 76.31 kcal/mol
C   0.9188101224  -0.4075573463  -0.3789797331
C   0.3378468225  -1.0605993487   0.8675829979
N   1.8143503826   0.7146605500  -0.0657533010
H   2.2064650819   1.0863089177  -0.9338513750
H   1.2789110633   1.4844225335   0.3417569452
H   1.5065964274  -1.1870676809  -0.8892169694
C  -0.2133157026  -0.0529548305  -1.3387351157
O  -0.5457325591  -0.6695873413  -2.3391947491
O  -0.9112800661   1.0600252630  -0.9020244631
H  -1.6303360956   1.1831971095  -1.5471963022
H  -0.6868216309  -0.6697194944   3.0134465506
H  -0.2146392723  -1.9903695773   0.6806545935
S  -0.4753081242   0.0575646487   1.8903074517
H  -1.8598689173   0.2596463181   1.7018353581
14
Conformer name: 20 Relative energy: 76.87 kcal/mol
C   0.9484038206  -0.4016784716  -0.3682542578
C   0.3391008048  -1.1138333881   0.8362359702
N   1.7798638554   0.7041096636   0.0966267783
H   2.5168635631   0.3240446257   0.6917046882
H   2.2119738430   1.2094831947  -0.6773047570
H   1.4934390142  -1.1760789262  -0.9509512057
C  -0.2034938558   0.1449749621  -1.2138253456
O  -0.8494380505   1.1398737338  -0.9229673170
O  -0.5967121912  -0.6319160719  -2.2753752715
H   0.0324488949  -1.3646129829  -2.3693041097
H  -1.0663047583  -0.7829217321   2.7243063217
H  -0.2872000030  -1.9768032987   0.5603879522
S  -0.5587546712   0.0589978800   1.7934461602
H  -1.8245111083   0.3745998984   1.2896732202
