# Supplementary material for: Benchmark Ab Initio Determination of the Conformers, Proton Affinities, and Gas-Phase Basicities of Cysteine
Source: J Phys Chem A. 2022 Dec 16;126(51):9667–79. doi: 10.1021/acs.jpca.2c07035 (PMC9806835; doi:10.1021/acs.jpca.2c07035)
Supplement: Supplementary file 4 — jp2c07035_si_004.xyz [file jp2c07035_si_004.xyz]

15
Conformer name: N1 Relative energy: 0.00 kcal/mol
C   0.8278297717   0.5285261074  -0.3241416418
C   1.0276367958  -0.2280810878   0.9990056083
N   0.1090598700   1.8262504894  -0.0802915416
H   0.7373147788   2.5959211904   0.1740196807
H  -0.4392796904   2.0631402067  -0.9263037749
H   1.7980061594   0.7524596097  -0.7973903980
C  -0.0463471213  -0.2138052729  -1.3415891546
O  -0.9542933080   0.3430722631  -1.9387170439
O   0.3401627359  -1.4870866321  -1.4727313127
H  -0.2027205193  -1.9074332619  -2.1692793212
H   1.7399560406   0.3130181481   1.6419531104
H   1.4463623393  -1.2205669210   0.7867591354
S  -0.5250725970  -0.3538013785   1.9696246573
H  -1.1379362988  -1.2478225152   1.1585744123
H  -0.5658614024   1.6534889958   0.6948118789
15
Conformer name: N2 Relative energy: 0.52 kcal/mol
C   0.5040093346   0.0957771173  -0.2195781162
C  -0.3803471130  -0.6928306452   0.7687582587
N   0.3856903829   1.5651957892   0.0663487671
H   1.2031652862   2.0958870885  -0.2561027986
H   0.2811811813   1.6850844765   1.0940370721
H   1.5593282046  -0.1953376234  -0.1204420685
C   0.0006773310  -0.0963165113  -1.6507152784
O   0.3393490970  -1.3010955147  -2.1172451041
O  -0.6606404550   0.7601861166  -2.2176388723
H  -0.4374883348   1.9290842376  -0.4450753993
H  -0.1941306247  -1.7666923991   0.6317676323
H  -1.4459698500  -0.4992692780   0.5601838488
S  -0.1192356417  -0.1894002063   2.5127668911
H   1.1210697846  -0.7173457612   2.6383896415
H  -0.0359702868  -1.4090858819  -3.0139556138
15
Conformer name: N3 Relative energy: 1.27 kcal/mol
C   0.8252363356   0.5543631551  -0.3206866914
C   1.0534030773  -0.1702976669   1.0141572411
N   0.0760286965   1.8386011732  -0.1024551141
H   0.6849530287   2.6334382758   0.1182906332
H  -0.4909327823   2.0309082495  -0.9486812534
H   1.7865992939   0.7888931190  -0.8058198528
C  -0.0387870308  -0.2296228475  -1.3194281718
O   0.3642663196  -1.4990281185  -1.4136391262
O  -0.9496638799   0.3035918539  -1.9338983984
H  -0.5832607245   1.6671514124   0.6858962327
H   1.5140031875  -1.1447184942   0.8040886290
H   1.7336289522   0.4085906695   1.6552294071
S  -0.5639929343  -0.4092455541   1.8723826112
H  -0.2115951106   0.1706326512   3.0404255061
H  -0.1828996881  -1.9525090097  -2.0855520850
15
Conformer name: N4 Relative energy: 1.62 kcal/mol
C   0.4812145784   0.0989442253  -0.2094574291
C  -0.4265964249  -0.6793039077   0.7636731482
N   0.3655116963   1.5707909962   0.0654094896
H   0.2336593619   1.6940134805   1.0895655277
H   1.1969571006   2.0932100075  -0.2342010613
H   1.5331837665  -0.1971754030  -0.0879646572
C   0.0051663705  -0.0999382258  -1.6485806956
O  -0.6412790565   0.7567730009  -2.2323254736
O   0.3487758550  -1.3075123427  -2.1029111535
H  -0.0083539907  -1.4181027280  -3.0066802557
H  -0.2546901405  -1.7528065470   0.6057030184
H  -1.4846357184  -0.4555391576   0.5581894287
S  -0.0201563962  -0.2180956283   2.5026683622
H  -1.2843049587   0.0569880304   2.8914116157
H  -0.4393801651   1.9369740766  -0.4728049399
15
Conformer name: N5 Relative energy: 2.77 kcal/mol
C   0.7870732383   0.5755318074  -0.3309844630
C   1.0401254985  -0.0487003111   1.0463582189
N  -0.0706429751   1.8075910454  -0.1738906943
H   0.4605440758   2.5967954329   0.2137549670
H  -0.4922549116   2.0859030057  -1.0704511754
H   1.7297062318   0.8866632450  -0.8115933064
C   0.0835702337  -0.4126386207  -1.2705103762
O   0.2572889583  -1.6091213099  -1.2226963510
O  -0.7090796493   0.2514752403  -2.1535972346
H  -1.1034667840  -0.3997611010  -2.7666654084
H   1.5759244644  -0.9975317473   0.9107022866
H   1.6616072560   0.6176430655   1.6652693970
S  -0.5246383198  -0.3111061026   1.9723748881
H  -0.8263441226   1.5556626209   0.4986030687
H  -0.9346471287  -1.3791780713   1.2489781174
15
Conformer name: N6 Relative energy: 4.07 kcal/mol
C   0.4949588059   0.0741781429  -0.2144454890
C  -0.4091934846  -0.6814090738   0.7798668779
N   0.3946210258   1.5524583822   0.0610111507
H  -0.4957756735   1.9262945485  -0.2960654387
H   0.4312670703   1.6690835848   1.0952464335
H   1.5465218125  -0.2142765830  -0.0723779632
C   0.0801790343  -0.2569619616  -1.6464875937
O   0.3176207658  -1.3243191211  -2.1622870983
O  -0.6235651390   0.7728568828  -2.1957765571
H  -0.9144929221   0.5015784548  -3.0889812941
H  -0.2499942815  -1.7601596441   0.6455361711
H  -1.4706760965  -0.4630654816   0.5748129832
S  -0.1161623570  -0.1728017497   2.5177639573
H   1.0902623914  -0.7734253521   2.6472606647
H   1.1528291580   2.0884441923  -0.3773758404
15
Conformer name: N7 Relative energy: 4.46 kcal/mol
C   0.5844742448  -0.7944476662  -0.3275782357
C  -0.0396616909  -1.0540330537   1.0485754360
N   1.8152644602   0.0634899720  -0.1745703916
H   2.0803695006   0.4975922449  -1.0693643102
H   2.6112456655  -0.4676364066   0.1982243634
H   0.8902031463  -1.7356000013  -0.8134770197
C  -0.4127925140  -0.0852795795  -1.2561796057
O  -1.6056584772  -0.2776447231  -1.2110442109
O   0.2426352014   0.7310951634  -2.1248479296
H  -0.4146968785   1.1338577698  -2.7257508588
H   0.6163188735  -1.6791785137   1.6711173417
H  -0.9899187211  -1.5821462011   0.8921205612
S  -0.3757803346   0.5544596669   1.8907902036
H   0.4335404187   0.3493635766   2.9539103580
H   1.5625432391   0.8111659021   0.5071745250
15
Conformer name: N8 Relative energy: 5.27 kcal/mol
C   0.4747254390   0.0786446406  -0.2065054588
C  -0.4446617487  -0.6725286839   0.7760867039
N   0.3758204936   1.5583284227   0.0596128528
H  -0.5052685391   1.9350820195  -0.3161736478
H   0.3960418871   1.6758984264   1.0944544234
H   1.5236334425  -0.2116400048  -0.0460980271
C   0.0827032610  -0.2601678639  -1.6427862892
O   0.3243943159  -1.3307136846  -2.1492742425
O  -0.6066135883   0.7703838551  -2.2098776832
H  -0.8806846499   0.4958258812  -3.1073557523
H  -0.2838521067  -1.7492256057   0.6260737762
H  -1.5017079936  -0.4430495184   0.5720544004
S  -0.0226725600  -0.2066558535   2.5096512971
H  -1.2595011531   0.1989448041   2.8720270274
H   1.1459528213   2.0877928215  -0.3658542995
15
Conformer name: N9 Relative energy: 7.54 kcal/mol
C   0.4631928510   0.6249799249  -0.3750753132
C  -0.4391186139   0.9065139916   0.8419859206
N   0.2952196140   1.7383917181  -1.3943236051
H   0.1035954991   2.6454757279  -0.9525180617
H   1.1263591373   1.8401602003  -1.9905053699
H   1.5197818514   0.5757644161  -0.0770585244
C   0.0218561057  -0.6284202569  -1.1399903762
O   0.4623886265  -1.7509858592  -0.5727771416
O  -0.6844574307  -0.5383291741  -2.1360187999
H  -0.4915722284   1.4623676598  -2.0141351428
H  -0.2548111740   1.9387588350   1.1859491167
H  -1.5027128650   0.8190954909   0.5663141817
S  -0.0373940211  -0.1281322227   2.2936475517
H  -0.5636063759  -1.2749104839   1.8127178786
H   0.1275513781  -2.5107130749  -1.0914295732
15
Conformer name: N10 Relative energy: 7.56 kcal/mol
C   0.3160884671   0.6277456299  -0.3509539654
C  -0.5592554907   0.7577395281   0.9063273787
N   0.0849068464   1.7963942295  -1.2937169550
H   0.6935527018   2.5949659871  -1.0818892021
H  -0.8913574025   2.1172235941  -1.2547273666
H   1.3826417283   0.6419321461  -0.0759305175
C   0.0463051487  -0.6032295024  -1.2279118676
O  -0.0271144892  -1.7284267878  -0.5150088206
O  -0.0697889161  -0.5032159214  -2.4417777331
H   0.2518914478   1.4530261035  -2.2600770176
H  -1.5951706520   0.4456966364   0.6985432213
H  -0.5761392064   1.8157610879   1.2188837072
S   0.1193940007  -0.1284666095   2.3545108741
H  -0.1917357318  -1.3691778560   1.9232190121
H  -0.1671329580  -2.4745570455  -1.1326657519
15
Conformer name: N11 Relative energy: 7.65 kcal/mol
C   0.5491580530   0.6430049866  -0.4424672804
C  -0.2001711088   1.0796407626   0.8275036290
N   0.2576443036   1.6657853640  -1.5280025046
H   0.9322842332   1.6177496193  -2.3025482307
H   0.2519438320   2.6267381454  -1.1639049238
H   1.6363952033   0.5919382708  -0.2915414940
C  -0.0185568537  -0.6622986966  -1.0104199577
O  -1.0280724357  -0.6379992244  -1.7021256548
O   0.7058001675  -1.7241806542  -0.6694467779
H   0.2631733605  -2.5282534698  -1.0086482484
H   0.1998394373   2.0431018199   1.1836081985
H  -1.2697759169   1.2084205565   0.5870608242
S  -0.1540869714  -0.1650413457   2.1628498296
H   1.1613673681  -0.0248405062   2.4439090376
H  -0.6764191091   1.4265738108  -1.9118460573
15
Conformer name: N12 Relative energy: 8.90 kcal/mol
C   0.8556082812   0.5107803018  -0.3184407733
C   1.0326632506  -0.2941873260   0.9853967818
N   0.1757108991   1.8177039580  -0.0214603101
H   0.8262785717   2.5902507044   0.1553423317
H  -0.4572507695   2.0282820213  -0.8177523997
H   1.8321020758   0.7258317841  -0.7837306123
C  -0.0667751462  -0.1764101664  -1.3462516882
O  -1.0603372737   0.3973760224  -1.7572936783
O   0.2595342503  -1.4110130043  -1.7491630247
H   1.1164477244  -1.7081897895  -1.3991005564
H   1.4274204304  -1.2966943496   0.7647992414
H   1.7667614838   0.2041121972   1.6387942722
S  -0.5128303591  -0.3990173828   1.9679585487
H  -1.2033509894  -1.1637481816   1.0879943569
H  -0.4325366811   1.6634032936   0.8101496226
15
Conformer name: N13 Relative energy: 9.03 kcal/mol
C   0.5260691321   0.0759520777  -0.2153365554
C  -0.3834671734  -0.6899568972   0.7709662162
N   0.4264808519   1.5468073556   0.0693495883
H   0.3109434390   1.6769474683   1.0937302441
H   1.2513875671   2.0680417077  -0.2499293976
H   1.5791310284  -0.2236848924  -0.1020022801
C  -0.0016900224  -0.0948200578  -1.6521092808
O  -0.7106529969   0.7707469829  -2.1354649133
O   0.2822174814  -1.2340273481  -2.2944877062
H   0.9025047639  -1.7976037980  -1.8015456341
H  -0.2389815255  -1.7720689448   0.6416739522
H  -1.4404413734  -0.4623299365   0.5527470952
S  -0.1222005883  -0.1992016228   2.5182796359
H   1.1073373468  -0.7504784160   2.6502229620
H  -0.3899721719   1.9027238450  -0.4643256267
15
Conformer name: N14 Relative energy: 9.79 kcal/mol
C   0.3856517744   0.6688358318  -0.4132897238
C  -0.4199800547   0.9962320893   0.8541614996
N   0.1148005827   1.6822017332  -1.5078641150
H  -0.6996544642   2.2737561848  -1.3047218635
H   0.9167582945   2.2901233810  -1.7045378718
H   1.4658606177   0.6937459750  -0.2009933455
C   0.0380804280  -0.6839855986  -1.0959977166
O   0.1054899129  -1.7864743106  -0.3706718789
O  -0.2636617197  -0.6766959273  -2.2847407478
H  -0.1019160262   1.0739192286  -2.3445604266
H  -1.4995215780   0.8644135006   0.6699959428
H  -0.2404472480   2.0380630391   1.1621791921
S  -0.0149862520  -0.1256447851   2.2505212715
H   0.2781645721  -1.5682475954   0.5770179466
H   1.2281265875   0.3620284606   2.4731744364
15
Conformer name: N15 Relative energy: 9.88 kcal/mol
C   0.4978058951   0.0819713602  -0.2019591707
C  -0.4394385248  -0.6685318502   0.7664720154
N   0.3998822704   1.5561188602   0.0657849704
H   0.2391410053   1.6947973000   1.0827150362
H   1.2449357643   2.0668104346  -0.2157498783
H   1.5463621904  -0.2231133865  -0.0614574712
C   0.0045711237  -0.1013125030  -1.6494662488
O  -0.6824196028   0.7662906624  -2.1605213793
O   0.2957822165  -1.2488385593  -2.2719603800
H   0.8975880732  -1.8127346609  -1.7566482533
H  -0.3198122041  -1.7504386913   0.6113507272
H  -1.4856098052  -0.3996562320   0.5541085716
S  -0.0195289819  -0.2287792850   2.5074483665
H  -1.2839170591   0.0200160616   2.9131434807
H  -0.3871927278   1.9134300119  -0.5100454815
15
Conformer name: N16 Relative energy: 10.42 kcal/mol
C   0.8438358687   0.5420287159  -0.3060188338
C   1.0626015992  -0.1971123180   1.0257442150
N   0.1155676514   1.8341616609  -0.0628590156
H   0.7344987551   2.6425891928   0.0559419431
H  -0.5349468814   1.9655052896  -0.8656373963
H   1.8097209193   0.7732833227  -0.7848193189
C  -0.0497651897  -0.2083799177  -1.3222279238
O   0.2863297355  -1.4594573261  -1.6506351716
O  -1.0175126173   0.3532249606  -1.8067045632
H  -0.4737863049   1.7027246200   0.7843839069
H   1.5477727395  -1.1666179681   0.8376279589
H   1.7345775071   0.3862509033   1.6722560145
S  -0.5623988562  -0.4413001502   1.8658650092
H  -0.1529307404  -0.0617066463   3.0958822164
H   1.0991102894  -1.7609632500  -1.2112606913
15
Conformer name: N17 Relative energy: 10.64 kcal/mol
C   0.3884031126   0.6625744330  -0.4084055409
C  -0.4490051831   0.9931467168   0.8389371746
N   0.1512340430   1.6802456325  -1.5055767738
H  -0.5954926435   2.3464598895  -1.2761983651
H   0.9943907582   2.2102710909  -1.7509110412
H   1.4621917107   0.6777023848  -0.1645299101
C   0.0341060623  -0.6846296162  -1.0920794295
O  -0.3217368974  -0.6735049347  -2.2653965602
O   0.1494610429  -1.7909552808  -0.3766497445
H   0.3648911117  -1.5695271227   0.5605200369
H  -1.5225986150   0.8602062380   0.6353376640
H  -0.2664865486   2.0380547115   1.1360278795
S   0.0570136472  -0.0877807487   2.2473774234
H  -1.1540996727  -0.6555165848   2.4434439334
H  -0.1475237032   1.0825062118  -2.3235673457
15
Conformer name: N18 Relative energy: 11.00 kcal/mol
C   0.5437380417   0.6659040029  -0.4365387869
C  -0.1849719074   1.0838196861   0.8462557128
N   0.2163046489   1.6760664796  -1.5333427772
H   0.3866378310   2.6400314818  -1.2167582009
H   0.7760606769   1.5183373173  -2.3825186782
H   1.6358760342   0.6606247831  -0.3136505662
C   0.1022534964  -0.7117833277  -0.9394269297
O   0.8034427677  -1.6951716718  -0.9604395770
O  -1.1916107684  -0.6222685186  -1.3657767154
H  -0.7777958500   1.5832578779  -1.7912893289
H  -1.2604277198   1.2126292682   0.6398232149
H   0.2210993396   2.0357451136   1.2250968528
S  -0.0964372585  -0.2175286557   2.1278116788
H  -1.4820662282  -1.5082263147  -1.6587032070
H   1.2300368200  -0.0975166541   2.3627355702
15
Conformer name: N19 Relative energy: 16.57 kcal/mol
C   0.7090435252  -0.5919215101  -0.3834735784
C   0.1661247200  -1.0765980116   0.9731402723
N   1.6362621570   0.5839450397  -0.1381060116
H   2.5629852560   0.2834680831   0.1902062073
H   1.7603861832   1.1843548883  -0.9637743916
H   1.2991291353  -1.3828546329  -0.8747323836
C  -0.4095091566  -0.0837599754  -1.3193407049
O  -1.5206706343   0.1794000447  -0.9186091693
O  -0.0368104735   0.1547021229  -2.6062504084
H   0.7366342707  -0.3703375889  -2.8735713924
H  -0.6887607715  -1.7426379158   0.7925668572
H   0.9428070203  -1.6468746344   1.5068408601
S  -0.3124192371   0.2942004219   2.0982719705
H   1.1789563856   1.1265060457   0.6404403195
H  -1.4194768935   0.6534081024   1.4069767705
15
Conformer name: N20 Relative energy: 18.90 kcal/mol
C   0.8808614165  -0.3975106165  -0.4085365509
C   0.4363990898  -1.0682320721   0.9003454727
N   1.6413133569   0.8763620993  -0.0771833918
H   2.5530791429   0.6629390791   0.3499505581
H   1.8089405183   1.4545822531  -0.9122335915
H   1.5744010977  -1.0500746105  -0.9594021151
C  -0.2720216698  -0.0661249890  -1.3763362757
O  -0.4349764671  -0.7148417574  -2.3831511838
O  -1.0367769551   1.0149552184  -1.0592973832
H  -1.0118431168   1.1882096808  -0.0968015734
H   1.3199146022  -1.3762693052   1.4834608866
H  -0.1340085335  -1.9767031502   0.6587045579
S  -0.5453435039   0.0392771826   2.0004986381
H   1.0961474950   1.4350264579   0.6025273501
H  -1.7627188917  -0.2747504315   1.4992160026
15
Conformer name: N21 Relative energy: 19.55 kcal/mol
C   0.3729183478   0.8678993990  -0.4207464993
C   1.0404691896   0.4879813182   0.9095800514
N  -0.9424725147   1.5806623981  -0.1557982441
H  -1.4556747167   1.7628855784  -1.0300834230
H  -0.7928001330   2.4834723040   0.3150266662
H   1.0064441365   1.5742854352  -0.9773455820
C   0.0842265976  -0.3010022619  -1.3911658517
O   0.5656171158  -0.3025424049  -2.5019870744
O  -0.7804783592  -1.2519361036  -0.9623051819
H  -0.8940599402  -1.2239328314   0.0105420314
H   1.3779179058   1.3854658329   1.4503421117
H   1.9351450696  -0.1097755453   0.6755006785
S  -0.0140499560  -0.5407132780   2.0200762441
H  -0.5336535685   0.4699466892   2.7538942478
H  -1.5350593694   0.9953730388   0.4561955911
