# Supplementary material for: Benchmark Ab Initio Determination of the Conformers, Proton Affinities, and Gas-Phase Basicities of Cysteine
Source: J Phys Chem A. 2022 Dec 16;126(51):9667–79. doi: 10.1021/acs.jpca.2c07035 (PMC9806835; doi:10.1021/acs.jpca.2c07035)
Supplement: Supplementary file 5 — jp2c07035_si_005.xyz [file jp2c07035_si_005.xyz]

15
Conformer name: O1 Relative energy: 0.00 kcal/mol
C   0.3700215455   0.7322262457  -0.4564769468
C  -0.3854102135   1.0539416143   0.8481608573
N   0.0748475705   1.6341653942  -1.5801468044
H   0.8439162907   2.2717734184  -1.7830300570
H  -0.7680664950   2.1900191169  -1.4254338389
H   1.4560054876   0.7373280339  -0.2553328840
C   0.0551338305  -0.6686153731  -0.9984942288
O   0.0645254861  -1.7441132708  -0.2986424784
O  -0.2142927233  -0.7472564377  -2.2433963391
H  -0.1748349997   0.2490735680  -2.5162899747
H  -1.4751424290   0.9880446643   0.6928979290
H  -0.1401199794   2.0785867050   1.1619163879
S  -0.0110264355  -0.1180365752   2.2197222036
H   1.2802121955   0.2543494302   2.3888865250
H   0.1923351901  -1.4944504792   0.6726747659
15
Conformer name: O2 Relative energy: 1.00 kcal/mol
C   0.3529391214   0.7281212884  -0.4392653220
C  -0.4468799911   1.0352563752   0.8425841080
N   0.0948118679   1.6399206308  -1.5629989989
H   0.8749188975   2.2714694462  -1.7414172065
H  -0.7463903799   2.2027263913  -1.4260325514
H   1.4324576190   0.7306833749  -0.2029357878
C   0.0480960183  -0.6667926446  -0.9999817576
O   0.0357544715  -1.7461820682  -0.3061699941
O  -0.1945697980  -0.7352749034  -2.2509911643
H  -0.1420885161   0.2627551599  -2.5154640231
H  -1.5264851173   0.9112676312   0.6679864232
H  -0.2443916364   2.0743818364   1.1384361860
S   0.0969203569  -0.0946938287   2.2061649115
H  -1.1377330350  -0.4083320682   2.6604112737
H   0.1566213211  -1.5001694861   0.6673580531
15
Conformer name: O3 Relative energy: 6.63 kcal/mol
C   0.9185600856  -0.3900341058  -0.4353083355
C   0.5959205580  -0.9803373518   0.9508175748
N   1.6134233658   0.8960719858  -0.2801221154
H   2.4569343416   0.7512585087   0.2811953261
H   1.9391494100   1.2492256855  -1.1831388058
H   1.4694016882  -1.1525017583  -1.0168562630
C  -0.3387219027  -0.0687565927  -1.2217370599
O  -1.3965893457   0.4227405041  -0.7134394985
O  -0.2819874754  -0.2822866104  -2.5010890305
H  -1.1153888960  -0.0076947802  -2.9426664512
H   1.5415312820  -1.1756392614   1.4788650042
H   0.0580425184  -1.9366085600   0.8566803675
S  -0.4778713311   0.0966402085   1.9985063534
H   0.3281529026   1.1850968157   1.9543986251
H  -1.2648010703   0.4805697365   0.3378801577
15
Conformer name: O4 Relative energy: 7.25 kcal/mol
C   0.9083225599  -0.3715392230  -0.4254498913
C   0.6040821239  -0.9740186018   0.9551466607
N   1.6944703246   0.8561192935  -0.3120609658
H   2.1727495980   1.0951877846  -1.1810465262
H   1.1531959839   1.6650347882  -0.0056096718
H   1.4960682188  -1.1025116603  -1.0020321834
C  -0.3437655761  -0.0806380179  -1.2270072910
O  -1.3941577106   0.4645265267  -0.7328437957
O  -0.3028071843  -0.3207481930  -2.5006353610
H  -1.1263568841  -0.0239635166  -2.9461893679
H   1.5593353365  -1.1529286154   1.4679861701
H   0.0643451703  -1.9298550336   0.8587401049
S  -0.4715845277   0.0829672138   2.0210995149
H   0.4181262878   1.0889060518   2.1964867704
H  -1.2739457646   0.5370615802   0.2977739739
15
Conformer name: O5 Relative energy: 7.62 kcal/mol
C   0.3631510596   0.9356109754  -0.4117170794
C   1.0409689972   0.5453748655   0.9148568127
N  -0.9406965471   1.5442914689  -0.1292508906
H  -1.3412030200   1.9787931732  -0.9632115557
H  -0.8318681496   2.2900823873   0.5618241220
H   1.0658912670   1.5545077693  -0.9989661490
C   0.0526770119  -0.2938239689  -1.2449379263
O  -0.4780487395  -1.3521625476  -0.7740782910
O   0.3200687645  -0.2222810483  -2.5122681725
H   0.0541012007  -1.0456131756  -2.9775071469
H   1.3030866305   1.4693912833   1.4513663451
H   1.9599112312  -0.0315641311   0.7378083854
S  -0.1328828728  -0.4483319705   1.9590637252
H  -0.5550793217  -1.2420451807   0.2678034554
H   0.7920066487  -1.3282485539   2.4091111350
15
Conformer name: O6 Relative energy: 7.84 kcal/mol
C   0.3470036877   0.7715163075  -0.4906642784
C  -0.3763309439   1.0373273145   0.8537202785
N   0.0578631859   1.8495369666  -1.4027294494
H  -0.9146951771   1.8670637176  -1.7087278383
H   0.6608659370   1.8559820270  -2.2236548168
H   1.4369912166   0.7632912460  -0.2935417614
C   0.0560043009  -0.6344361435  -1.0125854910
O   0.0320317086  -1.6849042814  -0.2813406213
O  -0.1499190265  -0.7604470515  -2.2858243671
H  -0.2950248360  -1.7021534513  -2.5243533184
H  -1.4701127369   0.9988471473   0.7219615078
H  -0.1035630566   2.0501618780   1.1775155576
S  -0.0000716868  -0.1714438401   2.1942534442
H   0.1239306474  -1.3982232690   0.7189989941
H   1.3131749267   0.1376500815   2.3206258002
15
Conformer name: O7 Relative energy: 7.93 kcal/mol
C   0.3740063761   0.7597868699  -0.4781225969
C  -0.3627704253   1.0317332030   0.8557506941
N  -0.0405142015   1.7613507026  -1.4462991135
H   0.1475726262   2.6962596818  -1.0822901960
H   0.4661372409   1.6784286485  -2.3287835832
H   1.4676333975   0.7144450452  -0.2683423869
C   0.0545802250  -0.6185270262  -1.0158465796
O   0.0008124863  -1.6710373059  -0.2899139958
O  -0.1226515310  -0.7298729406  -2.2922219204
H  -0.2876096238  -1.6643747118  -2.5451197380
H  -1.4518142642   0.9949504732   0.6975909869
H  -0.0988709626   2.0423956539   1.1983817755
S   0.0018345613  -0.1734383754   2.2004444692
H   0.0887170572  -1.3959438530   0.7117359707
H   1.3225867259   0.1067931506   2.3170431373
15
Conformer name: O8 Relative energy: 8.24 kcal/mol
C   0.3352693051   0.7730343991  -0.4872091694
C  -0.4066718253   1.0228087920   0.8559404533
N   0.0863631137   1.7483726155  -1.5250799803
H   0.6008226037   2.6103897082  -1.3531279139
H  -0.9029242378   1.9789314091  -1.6221269622
H   1.4237047046   0.7628524849  -0.2806918209
C   0.0589161015  -0.6239291811  -1.0191230452
O   0.0511628849  -1.6708885603  -0.2777045167
O  -0.1605395706  -0.7607934442  -2.2839469949
H  -0.2989097459  -1.7073504162  -2.5079874411
H  -1.4976485190   0.9460532631   0.7168788150
H  -0.1737557733   2.0453198013   1.1844982483
S   0.0023861024  -0.1601262853   2.2140284679
H   1.3081841157   0.1835593997   2.3302384636
H   0.1494669203  -1.3885674042   0.7151347709
15
Conformer name: O9 Relative energy: 8.34 kcal/mol
C   0.9112416167  -0.3666411045  -0.4273230460
C   0.6384946418  -0.9573517349   0.9694348609
N   1.6123755200   0.9130084714  -0.5010913002
H   1.3900612753   1.5398811741   0.2709069198
H   2.6217866337   0.7964113991  -0.5660783006
H   1.4759248724  -1.1062819096  -1.0161731743
C  -0.3523833616  -0.0802132827  -1.2165164728
O  -1.3864520097   0.4915445266  -0.7196694255
O  -0.3393185200  -0.3721225871  -2.4748457412
H  -1.1582938887  -0.0658883488  -2.9219242004
H   1.5984911820  -1.1229856109   1.4797026515
H   0.1195978856  -1.9269077302   0.8888180742
S  -0.4554519566   0.0744209975   2.0436095836
H   0.4164762622   1.0841627538   2.2724989240
H  -1.2577651775   0.5844003226   0.2977599176
15
Conformer name: O10 Relative energy: 8.43 kcal/mol
C   0.9054316827  -0.3758515781  -0.4143100947
C   0.5898314348  -1.0016541136   0.9517036608
N   1.6823740965   0.8513258268  -0.2642823557
H   2.1039575179   1.1663134194  -1.1380720624
H   1.1650622890   1.6251441135   0.1552014643
H   1.5059943899  -1.0928835742  -0.9951817481
C  -0.3393530661  -0.0851648648  -1.2309952190
O  -1.4161970233   0.4136451408  -0.7455965630
O  -0.2606758026  -0.2782116473  -2.5113812282
H  -1.0786860814   0.0169089782  -2.9677217792
H   0.0364548820  -1.9448730649   0.8353731598
H   1.5461766110  -1.1911927418   1.4580206948
S  -0.4150155474   0.1619682577   1.9980088899
H  -1.3109110733   0.4707304852   0.2875616957
H  -1.3029963934  -0.7523187581   2.4502389267
15
Conformer name: O11 Relative energy: 8.91 kcal/mol
C   0.3551069977   0.7565170479  -0.4565334205
C  -0.4335096142   1.0089424773   0.8503306593
N  -0.0227447603   1.7691997876  -1.4274567976
H   0.1577199665   2.6990142884  -1.0473259223
H   0.5134421508   1.6925453245  -2.2927888817
H   1.4412194216   0.7071186005  -0.2090886913
C   0.0458699298  -0.6151895215  -1.0170575616
O  -0.0449782322  -1.6713733356  -0.3000905691
O  -0.0885711984  -0.7160139859  -2.2992752290
H  -0.2504261762  -1.6475811656  -2.5645962639
H  -1.5119627438   0.8984280393   0.6693641725
H  -0.2276183437   2.0379456685   1.1767591885
S   0.1185177373  -0.1564668547   2.1815770109
H  -1.1072806659  -0.4031780549   2.6979731232
H   0.0387798724  -1.4041109475   0.7034543341
15
Conformer name: O12 Relative energy: 8.91 kcal/mol
C   0.9058490218  -0.3730366600  -0.4057464266
C   0.5925953344  -1.0116823724   0.9582050517
N   1.5860436749   0.9223120112  -0.3980731706
H   1.3608734676   1.4946068626   0.4157820826
H   2.5970678986   0.8240862043  -0.4684416573
H   1.5036119393  -1.0815167987  -0.9995576004
C  -0.3360408195  -0.0816168840  -1.2281315882
O  -0.2692330917  -0.3202563778  -2.4962447883
O  -1.4027934177   0.4398520915  -0.7462561480
H  -1.2971346557   0.5141601917   0.2768361515
H   0.0320259436  -1.9510970033   0.8378094743
H   1.5436105961  -1.2233368674   1.4675398345
S  -0.3998686208   0.1555778363   2.0128061433
H  -1.2945070529  -0.7532360080   2.4618916884
H  -1.0779448119  -0.0139477952  -2.9613383488
15
Conformer name: O13 Relative energy: 9.01 kcal/mol
C   0.3314273869   0.7684175722  -0.4718718958
C  -0.4414759914   1.0182064123   0.8483243612
N   0.0772134714   1.8541579467  -1.3852732325
H   0.7120640498   1.8659810681  -2.1817193123
H  -0.8825026866   1.8735748739  -1.7291656066
H   1.4144420645   0.7568097611  -0.2372158270
C   0.0492917054  -0.6317789656  -1.0130283908
O   0.0017865069  -1.6869034000  -0.2892134980
O  -0.1299995156  -0.7477681329  -2.2912195537
H  -0.2726855978  -1.6871026586  -2.5400325573
H  -1.5258677849   0.9136472936   0.6938376702
H  -0.2168755500   2.0474530108   1.1555932845
S   0.1094884025  -0.1509837268   2.1772714314
H  -1.1164035811  -0.4433428537   2.6690672886
H   0.0914703845  -1.4058105315   0.7122849248
15
Conformer name: O14 Relative energy: 9.35 kcal/mol
C   0.3194090188   0.7694311982  -0.4673927034
C  -0.4728969199   1.0002350503   0.8506066984
N   0.1103633587   1.7561021911  -1.5027702649
H  -0.8732369089   1.9986849351  -1.6247284010
H   0.6289321547   2.6106390001  -1.3072437330
H   1.4003595253   0.7538355327  -0.2229363816
C   0.0523251299  -0.6208368264  -1.0207691145
O   0.0244992024  -1.6741110364  -0.2883049303
O  -0.1434950748  -0.7451933446  -2.2905776579
H  -0.2793177426  -1.6891532766  -2.5266027289
H  -1.5518660979   0.8569924950   0.6879078635
H  -0.2915378982   2.0375010915   1.1635698687
S   0.1104756108  -0.1383055150   2.1960940884
H  -1.1077347261  -0.4611960637   2.6879683173
H   0.1211644634  -1.3989812184   0.7058531359
15
Conformer name: O15 Relative energy: 11.00 kcal/mol
C   0.9321535193  -0.3627366741  -0.4276153558
C   0.5695114888  -0.9971756495   0.9347035038
N   1.6119522206   0.9164227201  -0.2061056563
H   2.4608426264   0.7566319853   0.3424850460
H   1.9163941599   1.3495817530  -1.0807196548
H   1.5188965522  -1.1161534896  -0.9930364193
C  -0.3126804395  -0.0470527734  -1.2439682942
O  -1.3335947527   0.5266521434  -0.7535344575
O  -0.3961088573  -0.3138728497  -2.5146332222
H   0.4062201592  -0.7621000904  -2.8433237268
H   1.5042914827  -1.2248060552   1.4695702104
H   0.0215440527  -1.9422237771   0.7949481512
S  -0.5056379128   0.0593256079   1.9957947816
H   0.3502834913   1.1059899090   2.0715743131
H  -1.2078724886   0.5995536072   0.2792473696
15
Conformer name: O16 Relative energy: 11.29 kcal/mol
C   0.9114498071  -0.3664874016  -0.4171064898
C   0.5796398949  -0.9853859978   0.9527567132
N   1.6961665079   0.8572026806  -0.2696274908
H   1.1457843681   1.6567002138   0.0456456209
H   2.1909261546   1.1224541666  -1.1214159554
H   1.5258732952  -1.0988693546  -0.9684793012
C  -0.3321640427  -0.0753684740  -1.2451726406
O  -1.3707584861   0.4881854888  -0.7570710664
O  -0.3986364804  -0.2831884636  -2.5269423729
H   0.4004699404  -0.7299284094  -2.8649381251
H   1.5277345316  -1.1934100187   1.4680112435
H   0.0220726093  -1.9284088822   0.8336672948
S  -0.4806504160   0.0753989857   2.0257134133
H   0.4376836954   1.0466516356   2.2424836805
H  -1.2567764705   0.5681311524   0.2623782808
15
Conformer name: O17 Relative energy: 11.73 kcal/mol
C   0.9493099607  -0.3345901423  -0.4049414740
C   0.5228787977  -1.0546338772   0.8942712134
N   1.5425962974   0.9551027333  -0.0575191673
H   2.2961078835   0.8227157252   0.6207667707
H   1.9515867608   1.4292109763  -0.8648974502
H   1.6023105815  -1.0274285521  -0.9744702156
C  -0.2680349739  -0.0281948552  -1.2642885365
O  -1.2846248652   0.5849212658  -0.8104260711
O  -0.3438819068  -0.3524759600  -2.5210616421
H   0.4617466003  -0.8130045293  -2.8237356359
H   1.4376169501  -1.3423912959   1.4342588616
H  -0.0561152105  -1.9636118898   0.6765331562
S  -0.4728277265   0.0928875475   1.9599102986
H  -1.1714791094   0.6844520050   0.2134403401
H  -1.4180842619  -0.8160943423   2.2942934092
15
Conformer name: O18 Relative energy: 12.44 kcal/mol
C   0.9094902464  -0.3674606370  -0.4074690160
C   0.5671490017  -1.0119530632   0.9462488193
N   1.6836182031   0.8551119939  -0.2200778384
H   1.1524959276   1.6174024605   0.2038622309
H   2.1224655447   1.1972872763  -1.0749018075
H   1.5369255515  -1.0852117901  -0.9637489748
C  -0.3269905254  -0.0773995793  -1.2499496589
O  -1.3884133313   0.4474995261  -0.7689818018
O  -0.3613676270  -0.2508601050  -2.5384491927
H   0.4541614766  -0.6716686082  -2.8705072688
H   0.0007740949  -1.9445158462   0.8077070055
H   1.5169358300  -1.2270757498   1.4550255942
S  -0.4230963810   0.1478579969   2.0069086917
H  -1.2852049010   0.5145855243   0.2530509621
H  -1.3618494079  -0.7481185820   2.3877821877
15
Conformer name: O19 Relative energy: 13.50 kcal/mol
C   0.4099449502   0.8387822974  -0.4231372341
C  -0.2504631532   1.0983523113   0.9354578012
N   0.0745439429   1.6980888656  -1.5524555809
H   0.7072119386   2.4924666774  -1.6312585093
H  -0.8851820935   2.0413492109  -1.5051034279
H   1.5054725726   0.8278265204  -0.2980582820
C   0.0077139877  -0.5434334030  -0.9073140650
O  -1.2518158267  -0.8118011687  -0.9326932316
O   0.8061481138  -1.4225397672  -1.4177586709
H   1.7410590899  -1.1442220047  -1.3630892018
H   0.1183441175   2.0394315847   1.3664745351
H  -1.3442549804   1.1647376419   0.8258258561
S   0.0717255427  -0.3289304560   2.0497725613
H   1.3554331650  -0.0089513591   2.3321698230
H  -1.4335026935  -1.6888270391  -1.3350343491
15
Conformer name: O20 Relative energy: 14.39 kcal/mol
C   0.4535038029   0.8233395658  -0.4787596306
C  -0.2036705901   1.1433374521   0.8696785660
N   0.1269320570   1.7983484871  -1.4933339418
H   0.6657348564   1.7220453624  -2.3541280914
H  -0.8691290884   1.8675504497  -1.6975025652
H   1.5493253615   0.7957182593  -0.3502929712
C   0.0152759314  -0.5844831778  -0.8686138116
O   0.8023561705  -1.5599136761  -1.1981940495
O  -1.2502179979  -0.7850917631  -1.0210577695
H  -1.4460598905  -1.7013210153  -1.3140952391
H  -1.2893312618   1.2769860531   0.7411475152
H   0.2195128770   2.0692329706   1.2804310464
S   0.0098294257  -0.2793531583   2.0139473787
H   1.3047497940  -0.0325363667   2.3189935850
H   1.7385865987  -1.3502916326  -1.0117804240
15
Conformer name: O21 Relative energy: 14.55 kcal/mol
C   0.4094145506   0.8323523448  -0.4123496519
C  -0.2785190993   1.0988521714   0.9315387727
N   0.1172045267   1.7028302007  -1.5431121076
H  -0.8322642506   2.0744620815  -1.5122443221
H   0.7758720073   2.4764266736  -1.6130558606
H   1.5010873602   0.8055320601  -0.2574188978
C   0.0058919685  -0.5447670662  -0.9088192019
O   0.8122101439  -1.4463125603  -1.3640078380
O  -1.2565139712  -0.7865454615  -1.0082812359
H  -1.4303647466  -1.6582345658  -1.4251801110
H   0.0999518358   2.0399108484   1.3554421575
H  -1.3683250845   1.1738244257   0.8081614733
S   0.1388554314  -0.3042150975   2.0572158096
H  -1.1175807723  -0.7805878915   2.1924608445
H   1.7488556111  -1.1965233507  -1.2401130033
15
Conformer name: O22 Relative energy: 15.35 kcal/mol
C   0.4514361570   0.8168335520  -0.4679619835
C  -0.2389236262   1.1436834794   0.8630093771
N   0.1706919802   1.8003922080  -1.4854903220
H   0.7347055292   1.7203188649  -2.3295340569
H  -0.8172282631   1.8872741176  -1.7195186636
H   1.5425531100   0.7761472739  -0.3042473657
C   0.0166324210  -0.5874486386  -0.8729394000
O   0.8060915663  -1.5813228040  -1.1305550060
O  -1.2387000962  -0.7689818098  -1.1153529872
H  -1.4246891784  -1.6834639248  -1.4199132207
H  -1.3201027866   1.2797843361   0.7173918569
H   0.1888674288   2.0718568243   1.2651859862
S   0.0736140190  -0.2537722820   2.0278210658
H  -1.2086467388  -0.6622428256   2.1421488747
H   1.7274431441  -1.3914952163  -0.8635526614
15
Conformer name: O23 Relative energy: 15.54 kcal/mol
C   0.7018806950   0.8525420813  -0.3363292704
C   0.9878025333   0.3012519527   1.0825639780
N  -0.2319643115   1.9592372243  -0.2459151294
H   0.1744036978   2.6990432257   0.3286115002
H  -0.4379216131   2.3717172137  -1.1569343041
H   1.6649073160   1.0753332345  -0.8495417855
C   0.0759341403  -0.2728103055  -1.1210737162
O   0.6778026917  -1.3946225535  -1.3676921953
O  -1.0838343665  -0.1048358515  -1.6431795527
H  -1.3835527567  -0.9071617460  -2.1260979147
H   1.8247728849  -0.4165194072   1.0787892103
H   1.2872895782   1.1403928713   1.7285327187
S  -0.4635501482  -0.5939100962   1.7589218447
H  -1.3072562049   0.4593358493   1.6585482293
H   1.5504797402  -1.4543367140  -0.9320051988
15
Conformer name: O24 Relative energy: 15.87 kcal/mol
C   0.6923863088   0.8304501342  -0.3183136665
C   1.0175021537   0.1792395402   1.0492230197
N  -0.0973697927   2.0194442196  -0.1469080865
H  -0.1610953155   2.5855799747  -0.9914143605
H  -1.0401536313   1.8189670735   0.1861985042
H   1.6431712120   1.0999036724  -0.8196150320
C   0.0566699297  -0.2464083363  -1.1869662277
O   0.6187616787  -1.3795008906  -1.4784102827
O  -1.1059901292  -0.0333647729  -1.6882654149
H  -1.4244991375  -0.8012657488  -2.2134029677
H   1.4421119202   0.9595763986   1.6954210889
H   1.7681199991  -0.6240962765   0.9572609793
S  -0.4612389500  -0.5927428095   1.8152430275
H  -1.0192722113   0.5583555497   2.2525430232
H   1.4985047109  -1.4749341449  -1.0634034138
15
Conformer name: O25 Relative energy: 16.38 kcal/mol
C   0.6800539032   0.8339299723  -0.3551210432
C   1.0058122485   0.2594908519   1.0554557801
N  -0.1779898670   1.9937377383  -0.4248543100
H   0.3229640982   2.8323375515  -0.1344163547
H  -1.0101969823   1.8940143827   0.1580293224
H   1.6329974227   1.0784495099  -0.8656072070
C   0.0590569509  -0.2832467210  -1.1599635740
O  -1.1251073974  -0.1388274894  -1.6244167331
O   0.6565920879  -1.4094256750  -1.4071271417
H   1.5590095121  -1.4444765852  -1.0347594020
H   1.3943298932   1.0796260656   1.6767090410
H   1.7934284465  -0.5134283870   1.0124694145
S  -0.4420102328  -0.5457631519   1.8424922976
H  -1.0869112025   0.5915271788   2.1863507737
H  -1.4292503799  -0.9427765896  -2.1019078828
15
Conformer name: O26 Relative energy: 17.22 kcal/mol
C   0.7348451885   0.8177471948  -0.2893463712
C   1.0520820775   0.1371109963   1.0605653774
N  -0.1748017642   1.9223095814  -0.0698787053
H   0.1978200782   2.5469905962   0.6453930252
H  -0.3333334450   2.4788786539  -0.9102421424
H   1.6889460150   1.0641369939  -0.8087851061
C   0.0572877736  -0.2166190928  -1.1579762802
O  -1.1052753451   0.0314633871  -1.6375259433
O   0.6179972936  -1.3318686197  -1.5123884594
H   1.4984526479  -1.4495030134  -1.1055259808
H   1.4832456385   0.8937650039   1.7335916318
H   1.7965169893  -0.6657359588   0.9434287921
S  -0.5261458475  -0.5464372612   1.7283668508
H   0.0307844745  -1.6420213583   2.2909207570
H  -1.4395983407  -0.7141801752  -2.1841706448
15
Conformer name: O27 Relative energy: 17.28 kcal/mol
C   0.6738458795   0.8558690697  -0.2828714873
C   1.0500472349   0.1736733511   1.0533419899
N  -0.1324323351   2.0218697054  -0.0561437109
H  -0.3466425625   2.5468271547  -0.9018050363
H  -0.9935967655   1.8332012081   0.4561667370
H   1.6055893935   1.1595964457  -0.7994049765
C   0.0490018973  -0.2182896707  -1.1692313826
O  -1.1563370177  -0.0572232369  -1.5819859259
O   0.6723794693  -1.2794458516  -1.5809772880
H   1.5806964528  -1.3366867816  -1.2250546842
H   1.8179849948  -0.6020096408   0.9077026316
H   1.4478429002   0.9538383389   1.7170528007
S  -0.4837393069  -0.5903904667   1.7355330624
H   0.1294679062  -1.5081579218   2.5128428381
H  -1.4589638245  -0.8141916039  -2.1315272253
15
Conformer name: O28 Relative energy: 17.35 kcal/mol
C   0.5289194297   0.2068090593  -0.1782783889
C  -0.4726454487  -0.5466839004   0.7634943513
N   0.4460135392   1.6293081408   0.0404987348
H   0.4489201380   1.8082088452   1.0476711358
H   1.2366053931   2.1309277689  -0.3646581409
H   1.5319381987  -0.2569083355  -0.0579297508
C   0.0569862062  -0.1293968456  -1.5630758678
O  -0.8135561141   0.6212591243  -2.1345721830
O   0.4245607192  -1.2000340642  -2.2027798784
H   1.1090854320  -1.7005801126  -1.7157289716
H  -0.4719284265  -1.6281689374   0.5575080051
H  -1.4833918103  -0.1456130832   0.5866140315
S  -0.1150072791  -0.2306905843   2.5247992893
H   1.0006838039  -0.9937728894   2.5848058455
H  -1.0867763693   0.2612562699  -3.0075630133
15
Conformer name: O29 Relative energy: 17.39 kcal/mol
C   0.6794297209   0.8292989440  -0.3154602078
C   1.0472479313   0.1035955486   1.0084436926
N  -0.1054710344   1.9995227886  -0.0400038852
H  -0.2800601384   2.5776550154  -0.8601701263
H  -0.9928919578   1.7739217545   0.4113649300
H   1.6185495817   1.1293951346  -0.8217697583
C   0.0282489165  -0.1955758402  -1.2259394012
O   0.6314188254  -1.2532014111  -1.6813617276
O  -1.1962803447  -0.0338823893  -1.5737128552
H  -1.5183374053  -0.7673316680  -2.1440133632
H   1.4891539238   0.8730043270   1.6579749837
H   1.7940003132  -0.6930772840   0.8668021691
S  -0.4350403526  -0.5629713826   1.8689403651
H  -0.3178730922  -1.8300782454   1.4123504243
H   1.5645209182  -1.2987203906  -1.3929600144
15
Conformer name: O30 Relative energy: 17.42 kcal/mol
C   0.6856237194   0.8293820060  -0.2935987456
C   1.0641224263   0.1471490873   1.0498225627
N  -0.1784787182   1.9867064114  -0.2293752525
H  -0.8984516159   1.8947802399   0.4890267866
H   0.3616809365   2.8267170101  -0.0282048726
H   1.6196062104   1.1162299069  -0.8134801418
C   0.0450132802  -0.2273077607  -1.1723444175
O   0.6570084318  -1.3022601940  -1.5665229390
O  -1.1652042828  -0.0693791291  -1.5599137048
H  -1.4762653809  -0.8309756399  -2.0985164885
H   1.8065641302  -0.6552878658   0.9042810019
H   1.5024536602   0.9171029337   1.7013961890
S  -0.4853163896  -0.5460504244   1.7650400374
H   0.1082639094  -1.3086718680   2.7080796926
H   1.5727655535  -1.3549175829  -1.2307968218
15
Conformer name: O31 Relative energy: 17.44 kcal/mol
C   0.8002181571  -0.6915336709  -0.3269373738
C   0.0610225584  -1.0590207536   1.0001315101
N   1.9701473786   0.1466777615  -0.2091982489
H   1.8146573263   0.9106632488   0.4524021707
H   2.7715850233  -0.3970771235   0.1082053664
H   1.0843826097  -1.6327800120  -0.8371320773
C  -0.1977952605  -0.0193866677  -1.2320737441
O  -1.2561676217  -0.6113539964  -1.7024266306
O  -0.0417645725   1.2157926013  -1.5295199983
H  -0.7695646618   1.5518433337  -2.0990102903
H   0.8058791970  -1.5582929044   1.6383154972
H  -0.7699043461  -1.7679013436   0.8494841014
S  -0.5205225198   0.4235497786   1.9121649919
H  -1.7694396316   0.4371517597   1.3944693287
H  -1.2923036508  -1.5571096074  -1.4590354866
15
Conformer name: O32 Relative energy: 17.52 kcal/mol
C   0.4316225112   0.8188551923  -0.4613764710
C  -0.1957948433   1.1386553135   0.8990967858
N   0.0689861693   1.6509312198  -1.6011300857
H  -0.8314231716   2.1131813194  -1.4796560928
H   0.7807183378   2.3457262449  -1.8160192871
H   1.5272029074   0.7708551933  -0.3721289967
C  -0.0045522648  -0.5729494042  -0.8798750053
O   0.9052973527  -1.3996984162  -1.2745002339
O  -1.2782147809  -0.7941600916  -0.9309661366
H  -1.5413578995  -1.6728065418  -1.2709450671
H   0.2329819147   2.0620763491   1.3122330726
H  -1.2855666521   1.2674902324   0.8017091313
S   0.0431843947  -0.2871417012   2.0358458078
H   1.3733101048  -0.1139499774   2.2131031343
H   0.5753803264  -2.2563108996  -1.6164138304
15
Conformer name: O33 Relative energy: 17.71 kcal/mol
C   0.5178024109   0.2145333266  -0.1781974999
C  -0.4866408638  -0.5349425701   0.7648561851
N   0.4277349577   1.6399904281   0.0321094715
H   0.5467668788   1.8239359584   1.0309175968
H   1.1711683865   2.1459155279  -0.4517523918
H   1.5203312920  -0.2440823579  -0.0396366764
C   0.0600115554  -0.1344346853  -1.5605143767
O   0.4154882309  -1.2237324314  -2.1744422954
O  -0.7860981313   0.6232415122  -2.1603957197
H  -1.0522768066   0.2518828785  -3.0308573206
H  -0.4459613875  -1.6196498242   0.5775973499
H  -1.5064608873  -0.1715128905   0.5708882553
S  -0.0503122108  -0.2851553059   2.5230294619
H  -0.8643213622   0.7739449314   2.7272761391
H   1.0834694785  -1.7283668203  -1.6684619954
15
Conformer name: O34 Relative energy: 18.27 kcal/mol
C   0.4476303385   0.2766386361  -0.1592161467
C  -0.6039178474  -0.3807134219   0.7893515064
N   0.4829677207   1.7009855353   0.0489146739
H   1.2507320637   2.1669662953  -0.4315872368
H  -0.3965469465   2.1632897707  -0.1813511017
H   1.4367630940  -0.1548508273   0.0732304072
C   0.0710830498  -0.1740383616  -1.5482537880
O  -0.7792133112   0.5255556733  -2.2172861263
O   0.4897672748  -1.2707975902  -2.1031690501
H   1.1443922777  -1.7386699715  -1.5463352231
H  -0.7508310242  -1.4468448770   0.5472653934
H  -1.5683948373   0.1377259289   0.6611722647
S  -0.0402970868  -0.3377640091   2.5219776424
H   0.0648083775   1.0088870861   2.5822844667
H  -1.0008584146   0.1129961414  -3.0812741924
15
Conformer name: O35 Relative energy: 18.42 kcal/mol
C   0.4459721203   0.8101730469  -0.5111176587
C  -0.1695261736   1.1714000954   0.8451659510
N   0.0899164177   1.7507797435  -1.5476325409
H  -0.9083563207   1.8102072192  -1.7411717633
H   0.6252225725   1.6627899334  -2.4091310248
H   1.5424832608   0.7639591888  -0.4251140833
C  -0.0010651782  -0.6070726739  -0.8411644242
O   0.9052938996  -1.4741616763  -1.1599165722
O  -1.2782502547  -0.8160312726  -0.9267475738
H  -1.5417572962  -1.7254564426  -1.1724558081
H   0.2928528925   2.0867160435   1.2366296146
H  -1.2537334369   1.3372874917   0.7444269966
S   0.0221339008  -0.2457425183   2.0020869536
H   1.3578007985  -0.1166316788   2.1760928941
H   0.5704830147  -2.3579053852  -1.4187186813
15
Conformer name: O36 Relative energy: 18.59 kcal/mol
C   0.6933891343   0.8567437669  -0.3749320495
C   0.9910866710   0.3311204311   1.0511070063
N  -0.2419154057   1.9649278892  -0.3107626989
H   0.1442793688   2.6956805434   0.2883664908
H  -0.4011164511   2.3916187640  -1.2246174613
H   1.6526788330   1.0540700630  -0.8993480387
C   0.0619464086  -0.3026788983  -1.0994735519
O  -1.1266888831  -0.1647051742  -1.5774187221
O   0.8056895174  -1.3529669848  -1.2476760045
H   0.3736446938  -2.1163113446  -1.6806798353
H   1.8217854421  -0.3887782001   1.0309829662
H   1.2788834030   1.1793441530   1.6896617865
S  -0.4534708896  -0.5688868066   1.7405443113
H  -1.3076140292   0.4772700800   1.6549494665
H  -1.4927421919  -0.9610500405  -2.0151686311
15
Conformer name: O37 Relative energy: 18.61 kcal/mol
C   0.8422768953  -0.4464438520  -0.3682132599
C   0.3378276959  -1.0376106207   0.9612518789
N   1.6357810031   0.7525938799  -0.1462054425
H   2.1237888617   1.1172532119  -0.9627010146
H   1.1044861249   1.4831492857   0.3309057375
H   1.4699349103  -1.1988344658  -0.8791371453
C  -0.2816906290  -0.0944478950  -1.3185374236
O  -1.4201930899   0.2854284161  -0.8531089303
O  -0.1480083769  -0.0631055030  -2.6127320705
H   0.7245010822  -0.3955536867  -2.9021530172
H   1.1988486461  -1.5043780262   1.4584155668
H  -0.4118111181  -1.8213598362   0.7701716377
S  -0.4223651953   0.1913093736   2.0962415190
H   0.7134403270   0.4846293235   2.7659930558
H  -2.0334465559   0.5727407861  -1.5659826615
15
Conformer name: O38 Relative energy: 19.02 kcal/mol
C   0.4247773747   0.8116647053  -0.4358046558
C  -0.2452688549   1.1255764079   0.9050261896
N   0.1122056310   1.6681950468  -1.5718623727
H   0.8485195941   2.3445868181  -1.7610549002
H  -0.7770865842   2.1545631457  -1.4643092498
H   1.5164918964   0.7478277138  -0.3098625653
C  -0.0115674803  -0.5674193520  -0.8925159758
O   0.9054399143  -1.3957779246  -1.2651848542
O  -1.2841803321  -0.7770573781  -0.9946271024
H  -1.5391420527  -1.6440737255  -1.3686537093
H   0.1599186544   2.0643302270   1.3079282004
H  -1.3335365465   1.2213034315   0.7788921612
S   0.1296531970  -0.2885229026   2.0349160888
H  -1.1314189509  -0.4797669987   2.4783108819
H   0.5837015613  -2.2465499780  -1.6286101380
15
Conformer name: O39 Relative energy: 19.17 kcal/mol
C   0.6731234444   0.8306196324  -0.3913968506
C   0.9929316675   0.3224052851   1.0429083743
N  -0.1836780078   1.9869080575  -0.5264177224
H   0.3349112282   2.8414971298  -0.3292555324
H  -0.9864487123   1.9482330034   0.1029357185
H   1.6286375987   1.0336817984  -0.9114663759
C   0.0570257103  -0.3336706095  -1.1277365767
O   0.7774656308  -1.4082831492  -1.2084951691
O  -1.1213165911  -0.1991650999  -1.6250659736
H  -1.4833732430  -0.9989218474  -2.0600665293
H   1.7902398820  -0.4362911674   1.0190193748
H   1.3398394356   1.1740273841   1.6451995657
S  -0.4507150536  -0.4990756205   1.8257911087
H  -1.1621438857   0.6218699430   2.0819673749
H   0.3520693364  -2.1686962916  -1.6537670285
15
Conformer name: O40 Relative energy: 19.32 kcal/mol
C   0.6780535049   0.8438306408  -0.3587980970
C   1.0032318743   0.2617205033   1.0388215772
N  -0.1198422353   2.0352670265  -0.2610656413
H  -1.0555368460   1.8600740147   0.1030693332
H  -0.1950168219   2.5486706644  -1.1372059923
H   1.6295887508   1.0796948087  -0.8718464702
C   0.0545434447  -0.2950604128  -1.1503288331
O   0.7591298147  -1.3735069317  -1.2831699865
O  -1.1187397058  -0.1204069486  -1.6568146621
H  -1.4923410150  -0.8948354329  -2.1265115037
H   1.7819174742  -0.5116496856   0.9692977682
H   1.3650534970   1.0839397941   1.6704222128
S  -0.4578569147  -0.5613693185   1.7896684849
H  -1.1139116363   0.5669985888   2.1427005729
H   0.3322947451  -2.1046537149  -1.7750618686
15
Conformer name: O41 Relative energy: 19.38 kcal/mol
C   0.8549667565  -0.3838637346  -0.3647540981
C   0.3921331357  -1.0197761928   0.9611102290
N   1.5685026133   0.8592938937  -0.1278561541
H   1.0134310810   1.5345788499   0.4007325297
H   2.0122100554   1.2803554798  -0.9422099365
H   1.5352672639  -1.0932004838  -0.8701096215
C  -0.2665243130  -0.0923409711  -1.3335824475
O  -0.1474888957  -0.2056280614  -2.6246781669
O  -1.3833893364   0.3928478964  -0.9087684899
H  -1.9825037988   0.6284387054  -1.6516616385
H  -0.2645162159  -1.8840679511   0.7800827889
H   1.3072657088  -1.3841625538   1.4515897493
S  -0.3730469669   0.1392533999   2.1581426849
H  -1.6425788521   0.0101250211   1.7179819652
H   0.7058902125  -0.6075483826  -2.8819213991
15
Conformer name: O42 Relative energy: 19.96 kcal/mol
C   0.4371557230   0.8070657776  -0.4828740815
C  -0.2201895140   1.1578536704   0.8562058266
N   0.1277693906   1.7683066111  -1.5150889659
H   0.6932465355   1.6888732036  -2.3578951037
H  -0.8622227627   1.8423385674  -1.7427465350
H   1.5301882893   0.7488003264  -0.3602390221
C  -0.0074688942  -0.5992129334  -0.8558063976
O   0.9066268896  -1.4623541401  -1.1608140833
O  -1.2818097305  -0.8029201559  -0.9875134167
H  -1.5360899637  -1.7027554990  -1.2744014973
H  -1.3044889273   1.2895145070   0.7303865422
H   0.2189257481   2.0881271473   1.2396515907
S   0.1107473864  -0.2541626064   2.0022777325
H  -1.1597676802  -0.4191663313   2.4289187922
H   0.5810510388  -2.3412544958  -1.4462545137
15
Conformer name: O43 Relative energy: 20.09 kcal/mol
C   0.4531649963   0.2185775953  -0.1492466870
C  -0.5725059040  -0.5049377862   0.7652629199
N   0.4850232766   1.6212848456   0.1538656517
H   1.1977669762   2.1476588889  -0.3467126407
H  -0.4203481731   2.0824205179   0.0760172837
H   1.4510634678  -0.2189136008   0.0356757929
C   0.0615691606  -0.1450405056  -1.5643315164
O  -0.7814689172   0.6035773092  -2.1852485248
O   0.4796554709  -1.2016474830  -2.1921672018
H   1.1303746979  -1.7085338898  -1.6657708359
H  -0.6000890590  -1.5839625174   0.5473833013
H  -1.5735986324  -0.0772354992   0.5891239845
S  -0.0297696872  -0.2317513084   2.5006440648
H  -0.4961343306  -1.4187233538   2.9480861191
H  -1.0029711446   0.2528675701  -3.0762754675
15
Conformer name: O44 Relative energy: 20.24 kcal/mol
C   0.8220081002  -0.6877945792  -0.3266537301
C   0.1770024532  -1.0606674736   1.0340671434
N   1.9896010851   0.1669920951  -0.3039168729
H   1.9319344990   0.8851578205   0.4198770520
H   2.8290171430  -0.3832448087  -0.1295325865
H   1.0691857658  -1.6239520476  -0.8600855078
C  -0.2649324841  -0.0363067667  -1.1524222797
O  -0.0931929188   1.1721133666  -1.5582424709
O  -1.3076373188  -0.7633621506  -1.4055384058
H  -2.0202735085  -0.3170060506  -1.9056677868
H   0.9607957150  -1.4891634464   1.6748731297
H  -0.6309526315  -1.7924737862   0.8927653389
S  -0.5039425999   0.4942291077   1.7602446520
H  -1.4270794436  -0.0938139716   2.5501187151
H  -0.8433834909   1.5534794786  -2.0598273995
15
Conformer name: O45 Relative energy: 20.26 kcal/mol
C   0.7237148533   0.8274842114  -0.3227908822
C   1.0513987001   0.1716303890   1.0370393116
N  -0.1866647190   1.9385261090  -0.1348580405
H   0.1546944009   2.5462525470   0.6096599286
H  -0.2850265029   2.5131676902  -0.9721849480
H   1.6752189340   1.0496921757  -0.8515293330
C   0.0450130544  -0.2440526605  -1.1410734562
O  -1.1412457716  -0.0230564750  -1.5902394964
O   0.7460953185  -1.3061329254  -1.3879414086
H   0.2877487563  -1.9999518312  -1.9029335817
H   1.7948651442  -0.6251360015   0.9056725248
H   1.4641413724   0.9429051440   1.7040842977
S  -0.5165680777  -0.5307168299   1.7153860879
H   0.0555476563  -1.6205762269   2.2730838681
H  -1.5394762436  -0.7629661428  -2.0939068986
15
Conformer name: O46 Relative energy: 20.39 kcal/mol
C  -0.2069352474  -0.3601376364  -0.1404562463
C  -0.0113612731   0.7873916216   0.8579985704
N   0.8173892924  -1.3781529616   0.0393200141
H   0.6629199284  -2.2529175391  -0.4586218618
H   1.7696588729  -1.0394975099  -0.0973242202
H  -1.1953949838  -0.8225676095   0.0214347286
C  -0.1355461567   0.1229002432  -1.5673411300
O   0.7934965621   0.9572628546  -1.8934196394
O  -0.8949562842  -0.3053485183  -2.5311094952
H  -1.5911917934  -0.9110162794  -2.2069008953
H  -0.7798928681   1.5594343025   0.7050176795
H   0.9830390056   1.2388454900   0.7159890993
S  -0.1667795438   0.0702559559   2.5448169179
H  -0.8800982420   1.1008951868   3.0473561249
H   0.8040861052   1.1395513772  -2.8587929629
15
Conformer name: O47 Relative energy: 20.67 kcal/mol
C   0.6734365775   0.8536423361  -0.3201717266
C   1.0442659239   0.2101746721   1.0352742844
N  -0.1269904676   2.0318456687  -0.1376800364
H  -0.3263569298   2.5369074436  -0.9986607805
H  -0.9951464577   1.8671073373   0.3708196019
H   1.6074444989   1.1207311888  -0.8493335160
C   0.0414283119  -0.2565997293  -1.1493824496
O   0.7824751397  -1.2858837346  -1.4119983283
O  -1.1639788336  -0.0915665142  -1.5784354108
H  -1.5361421149  -0.8451121313  -2.0817366394
H   1.4236515527   1.0078166292   1.6880105866
H   1.8080760312  -0.5664255146   0.8982785864
S  -0.4901191002  -0.5508081022   1.7327989277
H   0.1124932831  -1.5932516861   2.3425119064
H   0.3533934119  -1.9975772210  -1.9292576749
15
Conformer name: O48 Relative energy: 21.26 kcal/mol
C   0.5268103872   0.2061958569  -0.1866540831
C  -0.4762282612  -0.5455227951   0.7558620878
N   0.4505034212   1.6327891179   0.0242179983
H   0.4139565219   1.8112823443   1.0309039335
H   1.2741800688   2.1147041574  -0.3367086773
H   1.5200788824  -0.2698075461  -0.0767151335
C   0.0499447670  -0.1359600068  -1.5656476186
O  -0.8006770735   0.6439037730  -2.1428561938
O   0.4871710701  -1.2507573097  -2.0687569486
H   0.1103040542  -1.4987977251  -2.9374656092
H  -0.4627634279  -1.6256240840   0.5490075322
H  -1.4898738271  -0.1488183156   0.5834541277
S  -0.1175284640  -0.2246307441   2.5159390594
H   1.0109090450  -0.9690136601   2.5684195976
H  -1.1203914092   0.3376853308  -3.0166091743
15
Conformer name: O49 Relative energy: 21.64 kcal/mol
C   0.8520809513  -0.3963348819  -0.3755151397
C   0.4218540108  -1.0312838853   0.9615873254
N   1.4368181270   0.9429336592  -0.3321456349
H   1.1585405580   1.4284308599   0.5242175957
H   2.4480869181   0.9399155293  -0.4458836339
H   1.5206418072  -1.0835063120  -0.9163674248
C  -0.2876457773  -0.0962773577  -1.3150874858
O  -1.3862030217   0.3672564580  -0.8133311568
O  -0.0685441569  -0.2645426730  -2.5794958508
H  -0.7701160588   0.0674352755  -3.1761997924
H  -0.2611829798  -1.8755773051   0.7765444806
H   1.3235299734  -1.4342891631   1.4428846626
S  -0.3969639684   0.1406771346   2.1198877494
H   0.6319489966   0.2376709542   2.9880020794
H  -2.0528511056   0.6709089171  -1.4629935768
15
Conformer name: O50 Relative energy: 21.71 kcal/mol
C  -0.2104811094  -0.3666555163  -0.1509348448
C  -0.1448953495   0.7546651366   0.8941181918
N   0.9376781995  -1.2784548186  -0.2131910159
H   1.7519258824  -0.8838924447   0.2590515059
H   0.7239363110  -2.1809712703   0.2077707018
H  -1.1429338112  -0.9420066258  -0.0558965614
C  -0.1440759687   0.1304429589  -1.5709576092
O   0.6970936526   1.0792569834  -1.8338682860
O  -0.8884464578  -0.4594196876  -2.4486577451
H  -0.7296716836  -0.2016545729  -3.3799607496
H  -0.9819813299   1.4595495544   0.7723129008
H   0.7954343345   1.3183398411   0.7811395182
S  -0.1205950668   0.0669171462   2.5895272181
H  -1.4373506520  -0.2365300267   2.6368618060
H   0.8152257324   1.2875900181  -2.7827771931
15
Conformer name: O51 Relative energy: 21.92 kcal/mol
C   0.5200689739   0.2124216305  -0.1882822371
C  -0.4737750964  -0.5509642890   0.7565215472
N   0.4223827194   1.6395548252   0.0220748248
H   0.5108912787   1.8164569094   1.0254231436
H   1.1912822367   2.1389915969  -0.4277177291
H   1.5185700189  -0.2501113997  -0.0671031196
C   0.0535811969  -0.1396208009  -1.5644144443
O  -0.7613583088   0.6561788526  -2.1720029299
O   0.4621499867  -1.2775448090  -2.0383488547
H   0.0926228832  -1.5307639053  -2.9086070618
H  -0.3939349906  -1.6332052608   0.5746611758
H  -1.5035800259  -0.2170435673   0.5598358342
S  -0.0547080829  -0.2718149680   2.5143457336
H  -0.9098185461   0.7562736952   2.7099975989
H  -1.0761985265   0.3424420905  -3.0449149354
15
Conformer name: O52 Relative energy: 22.02 kcal/mol
C  -0.1965180775  -0.3524162546  -0.1455269910
C  -0.0199091571   0.7604276846   0.8954025922
N   0.8594024011  -1.3662903163  -0.2261571335
H   1.7480219277  -1.0240365654   0.1395276212
H   0.5992283883  -2.2230980219   0.2591982132
H  -1.1700227822  -0.8469816190  -0.0164332102
C  -0.1399551284   0.1394308741  -1.5683551930
O   0.7863937129   0.9928970321  -1.8695693162
O  -0.9832186353  -0.3607705790  -2.4103540134
H  -0.8473094693  -0.1092471441  -3.3471956528
H  -0.8077645088   1.5220115468   0.7748481916
H   0.9561701023   1.2568945826   0.7823685031
S  -0.2184399370   0.0966710030   2.5895201330
H   1.0234378962  -0.4239755372   2.6961526671
H   0.8747509308   1.2025339235  -2.8216296631
15
Conformer name: O53 Relative energy: 22.04 kcal/mol
C   0.8314072473  -0.3816348039  -0.3633390161
C   0.3981846757  -1.0197434269   0.9718677235
N   1.3871676554   0.9715251062  -0.3137902930
H   1.0973349705   1.4488927379   0.5436933372
H   2.3988222397   0.9894738646  -0.4233815169
H   1.5283722900  -1.0563138576  -0.8836707499
C  -0.2753680920  -0.0988284762  -1.3435036894
O  -1.3904720915   0.3894270594  -0.9009484110
O  -0.0129470995  -0.3040184616  -2.5945007235
H  -0.6879165954   0.0188835527  -3.2258744995
H  -0.2688902303  -1.8792348824   0.8031998060
H   1.3146360764  -1.4042121732   1.4458568242
S  -0.3192721373   0.1284799469   2.2074271581
H  -1.5791006026   0.1319441189   1.7223561237
H  -2.0185228529   0.6845990563  -1.5914763061
15
Conformer name: O54 Relative energy: 22.26 kcal/mol
C   0.4546863345   0.2272709767  -0.1700683124
C  -0.5420983342  -0.5027847473   0.7899924181
N   0.5222122047   1.6725321306  -0.0886242472
H  -0.3943450313   2.0915071111   0.0780485050
H   1.1290855456   1.9412235476   0.6857825677
H   1.4559829032  -0.2008882069  -0.0065506590
C   0.0538368384  -0.1638502831  -1.5608703093
O  -0.7757668630   0.6013987285  -2.1888613658
O   0.5129892130  -1.2856136415  -2.0184455436
H   0.1832803468  -1.5517448996  -2.9015388975
H  -0.5286580974  -1.5895761898   0.6053623376
H  -1.5667781502  -0.1301986735   0.6289358725
S  -0.0425742658  -0.2816378754   2.5319704145
H  -0.5684838192   0.9534078034   2.6843032023
H  -1.0414950240   0.2987625325  -3.0815112409
15
Conformer name: O55 Relative energy: 22.40 kcal/mol
C   0.8210792502  -0.4649871297  -0.3813762856
C   0.3425143672  -1.0341928093   0.9631210912
N   1.6266069145   0.7330637786  -0.1968465424
H   2.0906295914   1.0710719925  -1.0385096655
H   1.1183856152   1.4769808806   0.2838437572
H   1.4239513043  -1.2180660270  -0.9145326547
C  -0.3090619614  -0.0953031679  -1.3128825668
O  -1.4558140922   0.2437625710  -0.8187989211
O  -0.0274921801  -0.0702801290  -2.5810342382
H  -0.7365723702   0.2673114816  -3.1658508322
H   1.2117342412  -1.4953440883   1.4510649520
H  -0.4117128870  -1.8199755949   0.8008297043
S  -0.3955283804   0.2097115963   2.0982786853
H   0.7575472051   0.5345178550   2.7220007698
H  -2.1149986167   0.5729149810  -1.4649744596
15
Conformer name: O56 Relative energy: 22.57 kcal/mol
C  -0.8736245800   0.7425904408   0.3908713534
C   0.3502027211   0.8762422372   1.3230514432
N  -1.7693513306  -0.2557825489   0.9602678277
H  -2.2640969640   0.1267309824   1.7677257683
H  -2.4749089026  -0.5521652161   0.2838265801
H  -1.3360122521   1.7003693131   0.0854110860
C  -0.0945192068   0.0816768450  -0.7673099889
O   0.7549657074   0.8996284511  -1.4825107160
O  -0.7910201214  -0.8239986680  -1.4783582979
H  -0.3024181270  -1.0452044866  -2.2941470742
H   1.0097363177   1.7204251485   1.0850121318
H   0.1631752488   0.7829138700   2.4000571745
S   1.1745666716  -0.6528158881   0.6272018573
H   0.1413113879  -1.4332451434   1.0737755139
H   0.2267199719   1.5546071123  -1.9768280164
15
Conformer name: O57 Relative energy: 22.72 kcal/mol
C  -0.2262987469  -0.3537299048  -0.1382105480
C  -0.1300982452   0.7823253527   0.8814280735
N   0.9510293410  -1.2342800641  -0.1804601979
H   1.6026646301  -1.0067823185   0.5720134032
H   0.6983434463  -2.2186874395  -0.1117208347
H  -1.1695777563  -0.9107531671  -0.0224903269
C  -0.1478759470   0.1360043125  -1.5597375403
O   0.5948395254   1.1636458632  -1.8139886389
O  -0.7821031825  -0.5555824397  -2.4514397928
H  -0.6108405134  -0.3043285547  -3.3820816240
H  -0.9789067444   1.4711639750   0.7534908576
H   0.8137983204   1.3306328006   0.7429917522
S  -0.1727385148  -0.0018439732   2.5444647615
H   0.1681543958   1.1149535237   3.2226614354
H   0.7365012757   1.3544564741  -2.7633866496
15
Conformer name: O58 Relative energy: 23.27 kcal/mol
C  -0.1756476909  -0.3701645770  -0.1506589274
C   0.0901008387   0.7375003484   0.8789210695
N   0.8327621613  -1.4210222820  -0.0676867361
H   1.7805915323  -1.1138575152  -0.2853129582
H   0.5990760827  -2.2794193988  -0.5639388084
H  -1.1675653455  -0.8159312617   0.0142683678
C  -0.1419409788   0.1437091890  -1.5627147195
O   0.7889346527   0.9904909400  -1.8818932452
O  -1.0072069341  -0.3384493404  -2.4000717483
H  -0.9069566879  -0.0481868041  -3.3305091942
H  -0.5994012552   1.5818038139   0.7169669353
H   1.1220733033   1.1102166658   0.7836548440
S  -0.2443185243   0.1401667642   2.5712974032
H   0.7098028316  -0.8167304509   2.5616543908
H   0.8367113451   1.2308964964  -2.8297422007
15
Conformer name: O59 Relative energy: 23.46 kcal/mol
C   0.8306968495  -0.4086923854  -0.3772702677
C   0.3962518084  -1.0174147146   0.9661457931
N   1.5434162820   0.8444088086  -0.1864403107
H   2.0015992960   1.2221017450  -1.0131631862
H   1.0085360020   1.5423289664   0.3314314422
H   1.4908997669  -1.1155815560  -0.9045519864
C  -0.2936806693  -0.0985486116  -1.3304216207
O  -1.4275430716   0.3328048197  -0.8727733192
O  -0.0185635669  -0.2025354222  -2.5966056067
H  -0.7152568788   0.1103355362  -3.2095753496
H   1.3200508952  -1.3786104191   1.4421383559
H  -0.2680201035  -1.8817403284   0.8169858790
S  -0.3383285939   0.1647818894   2.1631109114
H  -1.6235533722  -0.0008506099   1.7853805516
H  -2.0673593379   0.6270829614  -1.5535755456
15
Conformer name: O60 Relative energy: 24.71 kcal/mol
C  -0.2013294445  -0.3516050597  -0.1470648067
C  -0.0769535910   0.7895877648   0.8655172030
N   0.8909152075  -1.3033544377  -0.0007773453
H   0.7795158294  -2.1845415579  -0.4976813003
H   1.8243298514  -0.9108697183  -0.1152466392
H  -1.1550256551  -0.8836703804  -0.0151509385
C  -0.1423501106   0.1287939080  -1.5713076350
O   0.6964322214   1.0737520628  -1.8684387438
O  -0.8816730392  -0.4894272971  -2.4401445081
H  -0.7488409131  -0.2272964973  -3.3746267614
H  -0.9062331709   1.5001904635   0.7339026248
H   0.8772027638   1.3209217983   0.7240475061
S  -0.1563347481   0.0366044072   2.5419052878
H  -0.9050880569   1.0228889229   3.0804478303
H   0.7790890935   1.2808421067  -2.8217453941
15
Conformer name: O61 Relative energy: 24.77 kcal/mol
C   0.4566481894   0.2078047936  -0.1586733180
C  -0.5749955960  -0.5058122318   0.7571917362
N   0.5079114518   1.6102402472   0.1446774916
H   1.2445467699   2.1233214145  -0.3336260614
H  -0.3845031926   2.0938698764   0.0623266107
H   1.4429792950  -0.2548913224   0.0065359209
C   0.0514615077  -0.1470442405  -1.5697575637
O  -0.7987117586   0.6204156514  -2.1717630856
O   0.5514932807  -1.2282822258  -2.0794706094
H   0.2320129214  -1.4686562058  -2.9739977009
H  -0.5982531385  -1.5846943302   0.5431200172
H  -1.5752771826  -0.0749385262   0.5824579578
S  -0.0371398559  -0.2249798283   2.4929655603
H  -0.4475043040  -1.4356250629   2.9310023262
H  -1.0695716428   0.3334607057  -3.0681398537
15
Conformer name: O62 Relative energy: 25.53 kcal/mol
C  -0.9019003597   0.7567246850   0.2996469666
C   0.2303739539   0.9016665448   1.3362636261
N  -1.8048747425  -0.2620838417   0.8098667913
H  -2.3296658956   0.0857845433   1.6133323460
H  -2.4793343909  -0.5616277545   0.1047390393
H  -1.3488094416   1.7058188239  -0.0529164782
C  -0.0392331096   0.0784134953  -0.7826496572
O   0.9111232934   0.8639183141  -1.4079158073
O  -0.6989658031  -0.7902302722  -1.5630190766
H  -0.1331507326  -1.0749365190  -2.3052772879
H   0.9205928734   1.7336886969   1.1518292095
H  -0.0764157889   0.8305177716   2.3865778108
S   1.0352452356  -0.6972340350   0.7713124861
H   2.2339197243  -0.1849990300   0.3823662237
H   0.4675780138   1.4188924417  -2.0773857908
15
Conformer name: O63 Relative energy: 29.03 kcal/mol
C   0.3269425296   0.6268347363   0.9761651819
C   1.4467264480   0.7404770109  -0.0825004003
N   0.7361918747  -0.2200274408   2.0641924388
H   1.0208017756  -1.1555676353   1.7686405438
H   0.0073245129  -0.3219667948   2.7700109940
H   0.0042461727   1.6022694682   1.3778866431
C  -0.7823929712   0.0744979880   0.0257063977
O  -1.4054845761   0.9827914883  -0.8069682287
O  -1.5515336099  -0.8822269782   0.5525747656
H  -2.3048847622  -1.0747926602  -0.0383557702
H   1.4719165229   1.6925488539  -0.6261987591
H   2.4404218980   0.4486447234   0.2792661256
S   0.7515215191  -0.5842065733  -1.2124632269
H   0.4167931000   0.1871101533  -2.2780236349
H  -2.0655860048   1.4840001985  -0.2901307580
15
Conformer name: O64 Relative energy: 31.10 kcal/mol
C   0.6233173338   0.6561490797  -0.7969374747
C   0.7428042951   1.3304324498   0.6025189386
N  -0.2690902406   1.2463191734  -1.7612284926
H   0.1359386005   2.0796692055  -2.1856465830
H  -1.1889895101   1.4846268354  -1.3884064871
H   1.6076219760   0.5112719185  -1.2724134549
C   0.0804658943  -0.7123184718  -0.3042476365
O   1.0000165417  -1.5650645694   0.2712507779
O  -0.8721435566  -1.2636883405  -1.0488096669
H  -1.0482719328  -2.1753665489  -0.7450722489
H   1.6936196069   1.1466503888   1.1201324878
H   0.4628173539   2.3906833987   0.6306971239
S  -0.5931348465   0.2938303245   1.4064791783
H   0.1678512196  -0.3828666549   2.3037989647
H   1.5070276951  -2.0027440727  -0.4401601060
