# Supplementary material for: Benchmark Ab Initio Determination of the Conformers, Proton Affinities, and Gas-Phase Basicities of Cysteine
Source: J Phys Chem A. 2022 Dec 16;126(51):9667–79. doi: 10.1021/acs.jpca.2c07035 (PMC9806835; doi:10.1021/acs.jpca.2c07035)
Supplement: Supplementary file 6 — jp2c07035_si_006.xyz [file jp2c07035_si_006.xyz]

15
Conformer name: S1 Relative energy: 0.00 kcal/mol
C   0.9303074266  -0.3280902052  -0.4049137295
C   0.5282815169  -1.0883130788   0.8722995014
N   1.5052676007   0.9561313043   0.0166863801
H   2.4251734536   0.8051110902   0.4380024396
H   1.6564548882   1.5828498092  -0.7766098979
H   1.5955640289  -0.9794773463  -0.9987359087
C  -0.3033123838  -0.0160824225  -1.2498989693
O  -1.3302045967   0.5064007395  -0.7870565549
O  -0.1580278838  -0.3366806386  -2.5275844573
H  -0.9707797398  -0.0891395982  -3.0150434279
H  -0.0781812102  -1.9818784873   0.6690914633
H   1.4189791937  -1.3635560445   1.4546772844
S  -0.4575344402   0.1053972144   1.9157475139
H  -1.4244388478  -0.7687457646   2.3006811277
H  -1.1309741950   0.5316927058   0.7002517477
15
Conformer name: S2 Relative energy: 1.94 kcal/mol
C   0.7537539662  -0.6421914313  -0.3788496276
C   0.1908879080  -1.1120795742   0.9619288314
N   1.7111553802   0.4406856509  -0.1092011938
H   2.6288611706   0.0589707341   0.1304921086
H   1.8509397519   1.0131697445  -0.9442081751
H   1.1841715178  -1.5174938474  -0.9014665738
C  -0.3974945444  -0.1010665739  -1.2313015556
O  -1.5598457006  -0.0793713304  -0.8557565037
O   0.0546385794   0.3541540917  -2.4129634347
H  -0.7064886014   0.6947613455  -2.9221547688
H  -1.1197382166  -0.1322440181   2.7841701358
H   0.9432898771  -1.6055895233   1.5911458557
S  -0.3516655675   0.4464631112   1.8199570533
H   0.7094892752   0.6413546650   2.6430800076
H  -0.7110912105  -1.7305217102   0.8583025646
15
Conformer name: S3 Relative energy: 1.97 kcal/mol
C   0.8453877240  -0.5356384260  -0.4597622302
C   0.5174980458  -1.0217875502   0.9529871847
N   1.7206984739   0.6357884956  -0.3600212959
H   2.6846803226   0.3487888507  -0.1788213810
H   1.7388418554   1.1506557144  -1.2423459893
H   1.2758297250  -1.3943321723  -1.0115509898
C  -0.4486447951  -0.1221775841  -1.1562085467
O  -1.5236413261  -0.0470067297  -0.5692406547
O  -0.2459836399   0.1742299481  -2.4448776999
H  -1.0943241948   0.4615459066  -2.8361802471
H   1.4381988144  -1.2095602194   1.5234841627
H  -0.1380808041  -1.9019822149   0.9756646435
S  -0.3511926162   0.3709721474   1.8353188161
H  -1.5549388974  -0.2183373768   2.0463169391
H   0.1043413604   0.1237364574   3.0941793071
15
Conformer name: S4 Relative energy: 3.29 kcal/mol
C   0.8688977902  -0.4273801628  -0.4660270516
C   0.5176194797  -1.0412729677   0.8964115781
N   1.7183688789   0.7533437133  -0.2606520632
H   2.5091778814   0.7570067266  -0.9038516560
H   1.2123115236   1.6274267994  -0.4097694092
H   1.4208855329  -1.1964883960  -1.0288130577
C  -0.4135150983  -0.0722929171  -1.2067151527
O  -1.4331296457   0.2575024474  -0.6017452971
O  -0.2746300518  -0.0950133879  -2.5348413731
H  -1.1123315966   0.2028573519  -2.9413991068
H  -1.6417478673  -0.2429991643   1.8498135692
H   1.4430011966  -1.2375264472   1.4556465229
S  -0.3764226232   0.2392625876   1.9070128655
H  -0.1098167682  -0.2676002409   3.1420302758
H  -0.1142876639  -1.9384902983   0.8404846860
15
Conformer name: S5 Relative energy: 3.44 kcal/mol
C   0.8426708224   0.5258154569  -0.2950818106
C   1.0443380020  -0.4027474689   0.9133459402
N   0.2126943383   1.7569452573   0.1782538073
H   0.9049721574   2.4778968937   0.3847641320
H  -0.4061095527   2.1221706933  -0.5512760515
H   1.8352703318   0.6654456713  -0.7641431649
C  -0.0580128901  -0.1125527101  -1.3596278882
O  -0.9441048851   0.4880109672  -1.9351761634
O   0.2779162402  -1.4091748240  -1.5665755558
H  -0.2764864669  -1.7456822968  -2.2970428490
H   1.2232598514  -1.4536277155   0.6454157582
H   1.8146427826  -0.0345080395   1.6041995132
S  -0.5840895790  -0.3592717077   1.8094373052
H  -0.2924330627  -1.2618208565   2.7861404351
H  -0.4007562266   0.7391597375   2.5802381105
15
Conformer name: S6 Relative energy: 4.44 kcal/mol
C   0.3220201689   0.7590729152  -0.5522802206
C  -0.3288623388   1.0599324545   0.8118031452
N  -0.1120141727   1.8216312836  -1.4445264843
H   0.5482683193   1.9551252938  -2.2095607181
H  -1.0205770817   1.6188845480  -1.8627722958
H   1.4196412794   0.8245519891  -0.4457734351
C   0.0155861516  -0.6804187355  -0.9712194900
O  -0.2929149302  -1.5497666582  -0.1571759949
O   0.1459652591  -0.8751082447  -2.2863279352
H  -0.0206308375  -1.8195277935  -2.4751100787
H  -1.4260185903   1.0692544939   0.7540727180
H   0.0384158140   2.0263167177   1.1849182401
S   0.1687690108  -0.1757613165   2.1093430897
H  -0.2235669677   0.5338350778   3.2038644375
H  -0.8986648307  -1.0088804675   2.0986833317
15
Conformer name: S7 Relative energy: 4.52 kcal/mol
C   0.3485894168   0.7545312153  -0.5330961275
C  -0.3599122560   1.0393664860   0.8043466096
N  -0.1499144455   1.7529721237  -1.4694081113
H   0.3950153866   2.6136287504  -1.4188795837
H  -0.0927209513   1.4129359001  -2.4295330947
H   1.4484154607   0.7761228215  -0.3802314328
C   0.0223754694  -0.6679158286  -0.9739107020
O  -0.2505002073  -1.5520520977  -0.1661321462
O   0.1132721283  -0.8378615785  -2.2958692016
H  -0.0711722413  -1.7752857207  -2.5016646912
H  -1.4512391331   0.9947680811   0.6951445620
H  -0.0569438029   2.0219243555   1.1962437600
S   0.1609656477  -0.1687882264   2.1198952692
H  -0.2873078823   0.5242902061   3.2029038005
H  -0.8741238411  -1.0412572909   2.0804007980
15
Conformer name: S8 Relative energy: 5.32 kcal/mol
C   0.9700496387  -0.2477201785  -0.3587555880
C   0.4106131526  -1.1447471530   0.7665334587
N   1.3932904664   1.0106989594   0.2627674421
H   2.3355548099   0.9216544830   0.6486416042
H   1.4207960961   1.7768811923  -0.4113651876
H   1.7661632134  -0.8187014791  -0.8667173569
C  -0.1206329446  -0.0417714719  -1.4097498603
O  -0.2712455351  -0.7448141447  -2.3833659403
O  -0.9522002002   1.0021177423  -1.0715121023
H  -1.6223114873   1.0741015222  -1.7808764109
H   1.2163099654  -1.5527141989   1.3947432192
H  -0.2429682361  -1.9533849808   0.4106160727
S  -0.5367374420  -0.0108646417   1.9067897304
H  -1.1708370587   0.7025895987   0.9284302451
H  -1.5869265769  -0.8432229453   2.1553240084
15
Conformer name: S9 Relative energy: 5.71 kcal/mol
C   0.3359806627   0.7469776170  -0.5592937088
C  -0.3567629371   1.0904042028   0.7750076793
N  -0.0247359483   1.6305183322  -1.6584463995
H  -1.0200542047   1.8560096658  -1.6878785102
H   0.5095052180   2.4976001749  -1.6709369016
H   1.4308397223   0.8050921247  -0.4252447333
C   0.0324544264  -0.7131278320  -0.9329355229
O  -0.1264785112  -1.5570149044  -0.0541854480
O  -0.0131298865  -0.9859245208  -2.2287030701
H   0.0931544787  -0.1286073652  -2.7015833203
H  -0.0202344336   2.0683818495   1.1510483921
H  -1.4528020043   1.0742477419   0.6896214662
S   0.1295300260  -0.1101705946   2.1132819903
H  -0.3278947730   0.6162584778   3.1735968552
H  -0.9118286905  -0.9750467873   2.0834520709
15
Conformer name: S10 Relative energy: 6.15 kcal/mol
C   0.3492658978   0.7559355223  -0.5733248612
C  -0.2886225155   1.0941290627   0.7899881729
N  -0.0831968200   1.8029289711  -1.4816784120
H  -0.9918210817   1.5945004733  -1.8967404579
H   0.5778117205   1.9284987211  -2.2472149383
H   1.4485742039   0.8177230478  -0.4767843802
C   0.0308169674  -0.6928369667  -0.9535284187
O  -0.1859961525  -1.5562600028  -0.1045518485
O   0.0445637927  -0.9001970660  -2.2727776224
H  -0.1252896559  -1.8490286289  -2.4359781703
H  -1.3860879278   1.1214415136   0.7122882444
H   0.0889621103   2.0591773462   1.1482500351
S   0.0303712940  -0.1779603648   2.1194004777
H   1.2949537037  -0.5459301123   1.7940593904
H   0.4381276479   0.6821998774   3.0963259198
15
Conformer name: S11 Relative energy: 6.30 kcal/mol
C   0.3605758657   0.7573983871  -0.5466019164
C  -0.3452991756   1.0587999592   0.7904588536
N  -0.1351668555   1.7403802464  -1.4963373447
H   0.4217638901   2.5941015190  -1.4788985829
H  -0.1146162503   1.3762413034  -2.4488006030
H   1.4616966824   0.7829603350  -0.3968676066
C   0.0246571464  -0.6734155925  -0.9587388905
O  -0.2360343630  -1.5405715788  -0.1289854740
O   0.0904439641  -0.8661505485  -2.2790956576
H  -0.1080864756  -1.8048855588  -2.4658256124
H  -1.4348638061   0.9882220101   0.6658779764
H  -0.0677806941   2.0516371240   1.1681128334
S   0.0542843095  -0.1792308188   2.1286369247
H   1.2880554986  -0.5747986434   1.7244497750
H   0.5406561154   0.6873834712   3.0622481452
15
Conformer name: S12 Relative energy: 6.70 kcal/mol
C   0.8929933392  -0.3867182267  -0.4981442462
C   0.6131321871  -0.9967207720   0.8938195895
N   1.7000739297   0.8164986361  -0.5364865957
H   2.6712470656   0.6690445195  -0.2699432695
H   1.3067309154   1.6076910802  -0.0291103383
H   1.4075620369  -1.1697229368  -1.0790453523
C  -0.4327718602  -0.0521352860  -1.1745745642
O  -1.3850365356   0.3767189668  -0.5212798316
O  -0.4157807077  -0.2336663405  -2.4914114565
H  -1.2707277121   0.0649168009  -2.8598259414
H   0.0622302952  -1.9480052154   0.8543874525
H   1.5553096295  -1.1242578440   1.4482401331
S  -0.3707509051   0.1915640610   1.9358183571
H  -0.1479044739  -0.4012858257   3.1419962322
H  -1.6221156490  -0.3017782968   1.7782821430
15
Conformer name: S13 Relative energy: 6.74 kcal/mol
C   0.3189849344   0.7654598430  -0.5561975895
C  -0.3778886039   1.0487429512   0.7980575004
N  -0.0330422177   1.7181048946  -1.5796761550
H  -1.0264719067   1.7424197984  -1.8043258120
H   0.3065550393   2.6589059825  -1.3924889342
H   1.4141100227   0.8151542575  -0.4080112906
C   0.0225448112  -0.6773037467  -0.9683833951
O  -0.2168883175  -1.5393845823  -0.1215912707
O   0.0846216349  -0.8895215908  -2.2789990346
H  -0.0692665006  -1.8423160528  -2.4362410875
H  -1.4731285056   0.9985742576   0.7212297484
H  -0.0682137617   2.0320312637   1.1829290159
S   0.1589998265  -0.1506392303   2.1233143710
H  -0.2785614988   0.5479867556   3.2084360570
H  -0.8704515824  -1.0295258517   2.1059921583
15
Conformer name: S14 Relative energy: 7.41 kcal/mol
C   0.3497632211   0.7494826673  -0.5753397091
C  -0.3139678260   1.1201997978   0.7669995863
N  -0.0304008692   1.6148603354  -1.6805230899
H  -1.0294605809   1.8245371036  -1.7051812773
H   0.4905806745   2.4896736122  -1.7074190211
H   1.4479690080   0.8105484012  -0.4675162996
C   0.0320741992  -0.7162550281  -0.9195684466
O  -0.1248147766  -1.5436716655  -0.0251059985
O  -0.0227232491  -1.0115029674  -2.2101634741
H   0.0812542438  -0.1642921793  -2.7006854450
H  -1.4114219656   1.1122097933   0.6777902574
H   0.0314896158   2.0978274337   1.1281440766
S   0.0201964930  -0.1277824902   2.1189644466
H   1.2883610319  -0.4903270047   1.8037154985
H   0.4144554249   0.7581092985   3.0807448766
15
Conformer name: S15 Relative energy: 8.11 kcal/mol
C   0.4053451453   0.7161793361  -0.4916216008
C  -0.4385979189   0.9408618363   0.7891608879
N   0.0849080870   1.8368081525  -1.3542275486
H   0.8288732119   2.5308743432  -1.3816991661
H  -0.1094062788   1.5197157131  -2.3052651275
H   1.4774603717   0.6517000278  -0.2191795665
C   0.0458970529  -0.5951467851  -1.1956801149
O  -0.3167632539  -0.6921317388  -2.3443885777
O   0.1954081468  -1.6787041189  -0.3519457392
H  -0.0209434743  -2.4787031538  -0.8714604149
H  -1.5131010724   0.7809852603   0.6084291569
H  -0.2937874981   1.9679178479   1.1554805256
S  -0.0370249430  -0.1360111775   2.2479178028
H   0.1031611552  -1.2918795110   1.5261842006
H   1.3011388586   0.0998082825   2.3083082565
15
Conformer name: S16 Relative energy: 8.12 kcal/mol
C   0.4365766779   0.7178169171  -0.5117911390
C  -0.4085534720   0.9942027222   0.7596427282
N   0.1981382888   1.8511044740  -1.3840255748
H   1.0502437650   2.1450637862  -1.8583061189
H  -0.4874774849   1.6129115791  -2.1034569708
H   1.5019428287   0.6620071340  -0.2306672445
C   0.0372921618  -0.6165972207  -1.1552947254
O  -0.5511925259  -0.7363518480  -2.2045136636
O   0.4074166859  -1.6893103719  -0.3618158034
H   0.1425220940  -2.5036128713  -0.8356412160
H  -1.4899996823   0.9051324194   0.5673861800
H  -0.1948428289   2.0074459023   1.1288879327
S  -0.0977721990  -0.1245848714   2.2097453823
H   0.1067159703  -1.2602247628   1.4646896559
H   1.2312614520   0.1203330988   2.3633925274
15
Conformer name: S17 Relative energy: 8.15 kcal/mol
C   0.3359667509   0.7665386269  -0.5693865429
C  -0.3592924690   1.0709533225   0.7830406995
N  -0.0151627226   1.7001500291  -1.6077996633
H  -1.0046206945   1.7029538089  -1.8507427737
H   0.3049235324   2.6491695027  -1.4275712183
H   1.4319977089   0.8198333155  -0.4236887066
C   0.0287839825  -0.6834305524  -0.9524866903
O  -0.1800616078  -1.5326195738  -0.0851478559
O   0.0426923770  -0.9123159575  -2.2619127264
H  -0.1239594478  -1.8659341671  -2.4015037291
H  -1.4534531492   1.0022687810   0.6875948163
H  -0.0693624905   2.0629878401   1.1536862675
S   0.0458185082  -0.1617770559   2.1326938081
H   1.2993452181  -0.5143172520   1.7522506113
H   0.4839353952   0.7199684425   3.0769556063
15
Conformer name: S18 Relative energy: 8.48 kcal/mol
C   0.3819955977   0.7256445326  -0.5202286194
C  -0.4407398490   0.9701040251   0.7664337379
N   0.0197310640   1.8124798204  -1.4110361475
H   0.7438898480   2.5267312346  -1.4590638272
H  -0.1470126948   1.4568747932  -2.3543366831
H   1.4591817344   0.6926323280  -0.2634160952
C   0.0489349931  -0.6171604197  -1.1683127235
O  -0.1984425843  -0.7850942557  -2.3401919856
O   0.0820496178  -1.6257471956  -0.2333440023
H  -0.0651936990  -2.4651941247  -0.7118531505
H  -1.5196086420   0.8442617550   0.6038628533
H  -0.2314938430   1.9844513324   1.1382902497
S   0.0897053090  -0.1271120821   2.1810296398
H  -0.6837913064   0.4256382682   3.1537472575
H  -0.7190194666  -1.1938646981   1.9669165500
15
Conformer name: S19 Relative energy: 8.60 kcal/mol
C   0.5386618533   0.8068655043  -0.5330212804
C   0.8744378357   0.7292867038   0.9722916168
N  -0.4491444721   1.7718659808  -0.9849210146
H  -0.1288918736   2.7370416220  -0.9269676222
H  -1.3549954115   1.6895987583  -0.5222341022
H   1.4961119487   1.0619620238  -1.0239843080
C   0.1525150642  -0.5895934798  -1.0519798982
O   0.3104946725  -1.5894665282  -0.3589562905
O  -0.3624841601  -0.6302330493  -2.2768606370
H  -0.5066499397   0.2937767086  -2.5724341170
H   1.8275331610   0.2178883871   1.1609482193
H   0.8757565189   1.7300043876   1.4290703341
S  -0.4350759755  -0.2238816527   1.8919575053
H  -0.1194450215   0.1644224992   3.1571140059
H   0.1594937076  -1.4415373660   1.9475336155
15
Conformer name: S20 Relative energy: 8.61 kcal/mol
C   0.9153998264  -0.3307447444  -0.4516148399
C   0.4772603910  -1.0732404981   0.8252513193
N   1.6066872892   0.9058503724  -0.0647968476
H   2.4823223698   1.0117198577  -0.5759877810
H   1.0456938857   1.7358600787  -0.2614746529
H   1.6055736983  -1.0095337437  -0.9756193581
C  -0.2500009870  -0.0801083421  -1.4020193675
O  -0.2942489877  -0.3523225936  -2.5787827169
O  -1.2668987050   0.5586889820  -0.7135639230
H  -1.9673622290   0.7708519469  -1.3614689368
H   1.3730567840  -1.3386297441   1.4060294902
H  -0.1567870027  -1.9554853662   0.6563236236
S  -0.4245472461   0.1095759922   1.9415569031
H  -1.7026825847  -0.2651897812   1.6811551329
H  -0.3388578868  -0.6136516965   3.0907378919
15
Conformer name: S21 Relative energy: 8.71 kcal/mol
C   0.9153232841  -0.3522574189  -0.5060218572
C   0.6515934146  -0.9841143468   0.8862735565
N   1.7044406770   0.8570949161  -0.5400443699
H   1.2425515232   1.7112582478  -0.2402323995
H   2.6524657753   0.7782889368  -0.1826425656
H   1.4358053166  -1.1324911725  -1.0854886232
C  -0.4157371052  -0.0187859103  -1.1699798201
O  -1.2865147869   0.5846441677  -0.5440722178
O  -0.4948804559  -0.4083081315  -2.4401637550
H  -1.3518875034  -0.1098340862  -2.8049418244
H   1.5938581238  -1.1076567415   1.4370226492
H   0.1254397148  -1.9488149245   0.8075788837
S  -0.4750095869   0.0648064414   1.9355346596
H   0.1942930286  -0.0863892772   3.1135222500
H   0.0896307717   1.2733422512   1.6759862113
15
Conformer name: S22 Relative energy: 8.99 kcal/mol
C   0.8707595778  -0.4880310686  -0.4645535769
C   0.5318115030  -1.0281393084   0.9295502101
N   1.7069883017   0.7081872178  -0.3094759173
H   2.6990940214   0.4711690558  -0.2734958412
H   1.5845789618   1.3794738639  -1.0680871934
H   1.3590355614  -1.3184222832  -1.0122662722
C  -0.4298272631  -0.1019550405  -1.1775473848
O  -1.4600921843   0.0874618261  -0.5451581398
O  -0.3924059717   0.0808419834  -2.5059398651
H   0.4687490702  -0.1730034170  -2.8795476754
H  -0.0973372457  -1.9284263270   0.9146647482
H   1.4532147495  -1.2087334602   1.5016829264
S  -0.3712798542   0.3098114691   1.8536910526
H   0.0256557486  -0.0348491701   3.1106398684
H  -1.5906632636  -0.2720914729   1.9680377938
15
Conformer name: S23 Relative energy: 9.37 kcal/mol
C   0.4547589177   0.7189545710  -0.5922025409
C  -0.3168531317   1.1124570455   0.6935512194
N   0.1358269771   1.7641103130  -1.5435903910
H  -0.5181741721   1.4170641952  -2.2482308703
H   0.9653664795   2.1041010991  -2.0258392991
H   1.5345276951   0.6995728578  -0.3670117949
C   0.0459223977  -0.6757651813  -1.0704331926
O  -0.5678017044  -0.9185945282  -2.0848570413
O   0.4451163668  -1.6168837516  -0.1527730104
H   0.1647290402  -2.4932657151  -0.4828184124
H  -1.4015717393   1.1442331946   0.5086813112
H   0.0379229253   2.0865034125   1.0520545575
S  -0.1256342197  -0.1117881513   2.1019041299
H   1.2283970809  -0.2265677075   2.0981526690
H  -0.1457322621   0.7847843092   3.1257986637
15
Conformer name: S24 Relative energy: 9.40 kcal/mol
C   0.4374066530   0.7228324131  -0.5769059030
C  -0.3495135510   1.0789931013   0.7116978123
N   0.0951385241   1.7680019470  -1.5197968299
H   0.9099817637   2.2957001901  -1.8242660343
H  -0.3619657844   1.3711866824  -2.3430223316
H   1.5170936460   0.7000066506  -0.3430320635
C   0.0499551140  -0.6615025746  -1.0972186015
O  -0.4476290797  -0.8933634002  -2.1753232996
O   0.3300678262  -1.6114449726  -0.1453709196
H   0.0741556371  -2.4818541894  -0.5090521013
H  -1.4341149870   1.0611962720   0.5276128561
H  -0.0410458554   2.0701408162   1.0667850437
S  -0.0936087265  -0.1239535507   2.1272533243
H   1.2566563930  -0.2563540326   2.0489342504
H  -0.0419450059   0.7850400291   3.1390607727
15
Conformer name: S25 Relative energy: 9.93 kcal/mol
C   0.3294391820   0.7567243110  -0.5659830934
C  -0.3407086302   1.0681389268   0.7905652879
N  -0.0812205990   1.7913994077  -1.4896576475
H   0.6349819016   2.1384460117  -2.1194629856
H  -0.9741389164   1.6519763122  -1.9551709213
H   1.4252389241   0.8197734643  -0.4421255177
C   0.0255928164  -0.6990772596  -0.9606973001
O  -0.2039244772  -1.5410657515  -0.0988317179
O   0.0490396190  -1.0167963569  -2.2572082361
H   0.2188318893  -0.2191271882  -2.7903402392
H  -1.4368867611   1.0687427728   0.7148583561
H   0.0126731724   2.0411738567   1.1601081007
S   0.1480989063  -0.1508520701   2.1069104526
H  -0.2586875829   0.5777395177   3.1851738771
H  -0.9161288911  -0.9878593024   2.1024495700
15
Conformer name: S26 Relative energy: 10.03 kcal/mol
C   0.4503780185   0.7217461179  -0.5123759319
C  -0.4352220674   1.0071390800   0.7355018016
N   0.3156226930   1.7349956373  -1.5251084975
H  -0.5642212877   1.6748359229  -2.0367047414
H   0.4869457648   2.6822642329  -1.1956086812
H   1.5059236218   0.6493179962  -0.1951100262
C   0.0302485856  -0.6149840587  -1.1255823418
O  -0.6667256420  -0.7482257394  -2.1030443774
O   0.5014229181  -1.6735759388  -0.3664157977
H   0.2144982437  -2.4962533692  -0.8123582750
H  -1.5101214596   0.8839883216   0.5245534145
H  -0.2569646536   2.0225113031   1.1213199162
S  -0.1111277949  -0.1044467674   2.1985247448
H   0.1489492676  -1.2251054294   1.4432207223
H   1.2065273404   0.1889668039   2.3673470811
15
Conformer name: S27 Relative energy: 11.18 kcal/mol
C   0.7470050760   0.7828584550  -0.3854769057
C   1.0650733982   0.1780031162   0.9877768117
N  -0.1654180691   1.9215008560  -0.2341399743
H   0.2125963788   2.6000429251   0.4321618318
H  -0.2298152008   2.4436955413  -1.1131593749
H   1.7224891139   1.0226123365  -0.8485768314
C   0.1131779074  -0.3485211866  -1.2220592151
O   0.6776607628  -1.4192689064  -1.3401702161
O  -1.1265931835  -0.1319011927  -1.7108973310
H  -1.4370076623   0.7515154615  -1.4370680462
H   1.4633284798   0.9145295913   1.7029042917
H   1.7455033811  -0.6818213464   0.9071120680
S  -0.4693414114  -0.4856140816   1.8012797946
H  -1.3056422496   0.4563561856   1.2653100659
H  -0.7602155705  -1.4372520028   0.8668952335
15
Conformer name: S28 Relative energy: 11.25 kcal/mol
C   0.4359786700   0.7176051872  -0.4906530823
C  -0.4933863178   0.9841963757   0.7342505055
N   0.3352731261   1.7460347385  -1.4917584163
H  -0.5352311807   1.7050680515  -2.0208459526
H   0.5127398571   2.6857738267  -1.1445412176
H   1.4818564019   0.6378856578  -0.1439955669
C   0.0278840026  -0.6085966343  -1.1351015974
O  -0.6419362454  -0.7229991112  -2.1340161945
O   0.4713102637  -1.6789008062  -0.3785084509
H   0.1988758616  -2.4935411341  -0.8471192623
H  -1.5525461583   0.8009439724   0.5014915721
H  -0.3500335799   2.0102607446   1.1018739971
S  -0.0064417051  -0.0912393192   2.1887053179
H  -1.2339813378  -0.3558472877   2.7094165475
H   0.0843609760  -1.2528005712   1.4623316705
15
Conformer name: S29 Relative energy: 11.33 kcal/mol
C   0.4967538048   0.8194163692  -0.5775031276
C   0.8016481320   0.8345448715   0.9375298378
N  -0.4862474287   1.7382958988  -1.1220933148
H  -1.4122752990   1.6708660296  -0.6998122510
H  -0.1826966764   2.7105216200  -1.1073253779
H   1.4636572910   1.0609530463  -1.0569057376
C   0.1535177967  -0.6137747975  -1.0196031380
O   0.2573550989  -1.5556329000  -0.2401620537
O  -0.2710085458  -0.7522453396  -2.2724057616
H  -0.3926299363   0.1427193759  -2.6531575422
H   0.7418014666   1.8497218035   1.3520817908
H   1.7908994154   0.3982054067   1.1378444197
S  -0.3166708490  -0.2558659005   1.9620041833
H  -0.8393470681   0.7057788418   2.7752888458
H  -1.4247534430  -0.3177813983   1.1813271743
15
Conformer name: S30 Relative energy: 11.43 kcal/mol
C   0.4310636568   0.7238403383  -0.5371368462
C  -0.4469502866   1.0168398663   0.7132886074
N   0.2658122149   1.7191469943  -1.5614002527
H  -0.6060474527   1.6264790747  -2.0804963673
H   0.4202438984   2.6760298637  -1.2537451318
H   1.4891219916   0.6791645499  -0.2237851119
C   0.0418415724  -0.6359570796  -1.1140940343
O  -0.5621905404  -0.8169354782  -2.1458020567
O   0.4212333228  -1.6367813816  -0.2478921260
H   0.1946524453  -2.4870540210  -0.6736100642
H  -1.5236932969   0.9127287399   0.5145877106
H  -0.2233934633   2.0241171470   1.0976723780
S   0.0029829648  -0.0861350846   2.1564185808
H  -0.8934766951   0.3930775480   3.0611645578
H  -0.7179345518  -1.1902564552   1.8386856349
15
Conformer name: S31 Relative energy: 11.67 kcal/mol
C   0.4630240025   0.7225306146  -0.5904509321
C  -0.3644183203   1.1164463604   0.6672853108
N   0.2647113362   1.6420877122  -1.6764652057
H  -0.6329016887   1.5228480692  -2.1446709313
H   0.4398059852   2.6171121029  -1.4454897919
H   1.5319309350   0.6940080456  -0.3144374097
C   0.0388816768  -0.6733628154  -1.0410405788
O  -0.6876362944  -0.9198917501  -1.9759427920
O   0.5441387088  -1.6072591310  -0.1689683832
H   0.2389035572  -2.4864000744  -0.4681300343
H  -1.4463429351   1.0899843884   0.4638129291
H  -0.0624001271   2.1063446316   1.0350823529
S  -0.1316386745  -0.0870402931   2.0918895143
H   1.2240321515  -0.1801898970   2.0544429531
H  -0.1450247890   0.8102594132   3.1153002989
15
Conformer name: S32 Relative energy: 11.76 kcal/mol
C   0.3487567278   0.7562342726  -0.5854895045
C  -0.2902342770   1.1027122840   0.7785622018
N  -0.0764640264   1.7743280605  -1.5185601227
H   0.6255814133   2.1126372855  -2.1683752014
H  -0.9846371503   1.6396087303  -1.9548763967
H   1.4477628287   0.8194468171  -0.4894276714
C   0.0300901015  -0.7065057912  -0.9462010306
O  -0.1637156772  -1.5357822981  -0.0634792283
O   0.0076251189  -1.0422041418  -2.2379702097
H   0.1531717137  -0.2509354557  -2.7878079265
H  -1.3874062118   1.1267355279   0.6964002243
H   0.0838185232   2.0705381683   1.1335744574
S   0.0259512556  -0.1621899091   2.1156068376
H   1.2911434934  -0.5349357115   1.7997923946
H   0.4294353005   0.7074396468   3.0874407660
15
Conformer name: S33 Relative energy: 12.41 kcal/mol
C  -0.8177311008   0.5808377811  -0.3468053261
C   0.0933334047   1.2099774179   0.7373614749
N  -1.7028291391  -0.3672628426   0.3326926024
H  -2.6470275317   0.0029226899   0.4413322086
H  -1.7564822371  -1.2454701634  -0.1872504643
H  -1.3542195588   1.4030681392  -0.8526399531
C   0.0928780398  -0.1695442912  -1.3291918669
O   0.3727177516  -1.3396962225  -1.1516882016
O   0.6567302094   0.5500187901  -2.3257248824
H   0.2332758434   1.4182890631  -2.4279513757
H  -0.4411622690   1.9329590995   1.3682499488
H   1.0276486477   1.6505996601   0.3545875828
S   0.5882443848  -0.2240457090   1.8154275933
H   1.4844567980   0.4526111434   2.5887008515
H  -0.4092842918  -0.1698875376   2.7310261157
15
Conformer name: S34 Relative energy: 12.61 kcal/mol
C   0.9427774105  -0.2983642422  -0.4037804374
C   0.4260276370  -1.1113593820   0.8193058931
N   1.6072605373   0.9489701958  -0.1157903075
H   1.0203554303   1.7488075319   0.0993991499
H   2.4407969058   0.8928474887   0.4616640626
H   1.6400379263  -0.9785833856  -0.9201688811
C  -0.2002392848  -0.0651638558  -1.3911490865
O  -0.3891393572  -0.6724175494  -2.4172065843
O  -1.0456710242   0.9294213155  -0.9184916989
H  -1.7288594589   1.0748414118  -1.6033728829
H   1.2679658673  -1.4879515127   1.4192569600
H  -0.2459099893  -1.9371392754   0.5407159431
S  -0.4773199586   0.0388096890   1.9724281458
H  -1.2824296894   0.5902495995   1.0087507089
H  -1.4145111658  -0.8289325274   2.4395754141
15
Conformer name: S35 Relative energy: 12.65 kcal/mol
C   0.6889396412   0.8450495995  -0.4754811159
C   1.0604020729   0.3752396874   0.9391554559
N  -0.2955043544   1.9268929500  -0.4464767524
H  -0.0790113280   2.6249845574   0.2669536142
H  -0.2909999169   2.4342635679  -1.3349533467
H   1.6476721970   1.0871645136  -0.9690909787
C   0.1055877460  -0.4007226355  -1.1768688829
O   0.7736823430  -1.4042373055  -1.3430223614
O  -1.2198683700  -0.3476962023  -1.4145082953
H  -1.5241254784   0.5517205169  -1.1546268871
H   1.3242319694   1.2056279479   1.6122218339
H   1.8560670988  -0.3800835427   0.9033759445
S  -0.4284848881  -0.4300313580   1.7411191830
H  -0.4365653426  -1.5655788011   0.9821751641
H   0.2166000075  -1.0138919915   2.7877801664
15
Conformer name: S36 Relative energy: 12.74 kcal/mol
C   0.9458587912  -0.3169555500  -0.4671583655
C   0.5361570455  -1.0509722069   0.8382725287
N   1.6684155099   0.9250355471  -0.3194190069
H   2.5822017051   0.8354739268   0.1182467783
H   1.1362496171   1.6964868989   0.0757796757
H   1.5780377591  -1.0393228104  -1.0091777840
C  -0.2723289524  -0.0758485755  -1.3554759697
O  -0.4981774896  -0.5842539842  -2.4271459226
O  -1.1166748324   0.8212638548  -0.7252703865
H  -1.8406655230   1.0251789920  -1.3496630645
H  -0.0417074273  -1.9721298003   0.6680146379
H   1.4314322645  -1.2684039370   1.4422509384
S  -0.4572894261   0.0708850560   1.9423758099
H  -1.7036305295  -0.1804399056   1.4689444993
H  -0.5635674161  -0.7636970344   3.0118369233
15
Conformer name: S37 Relative energy: 14.08 kcal/mol
C  -0.2982546961   0.3861603822  -0.2329340725
C   0.8388771701   0.0367202564   0.7466392726
N  -1.5274286155  -0.2788062863   0.2026900979
H  -1.5990156283  -1.2439777272  -0.1235380979
H  -2.3775511650   0.2174090179  -0.0605925800
H  -0.4729479561   1.4761236331  -0.1988311633
C   0.2372291271   0.0509331573  -1.6421240804
O   1.4129845460  -0.2014551788  -1.8192302639
O  -0.6499104972   0.0625250185  -2.6598845832
H  -1.5470115316   0.2669736420  -2.3496576710
H   1.6603297529   0.7629938991   0.7501268455
H   1.2353330612  -0.9746458483   0.5734853649
S   0.0724933531  -0.0501396864   2.4369890536
H   1.1597419052   0.3522856821   3.1540935291
H  -0.5207363171   1.1711886563   2.4691535094
