# Supplementary material for: Benchmark Ab Initio Determination of the Conformers, Proton Affinities, and Gas-Phase Basicities of Cysteine
Source: J Phys Chem A. 2022 Dec 16;126(51):9667–79. doi: 10.1021/acs.jpca.2c07035 (PMC9806835; doi:10.1021/acs.jpca.2c07035)
Supplement: Supplementary file 7 — jp2c07035_si_007.xyz [file jp2c07035_si_007.xyz]

15
Conformer name: 1 Relative energy: 8.00 kcal/mol
C   0.0410907238  -0.2011637724  -3.0250620487
C   0.0135959292  -1.0581903322  -1.8038878257
N   0.0243390763   1.0892940318  -2.9659536803
H   0.0432500887   1.6594352258  -3.8115516524
H  -0.0135086058   1.4991752749  -2.0040044244
H   0.0782167330  -0.6741490999  -4.0125386318
C  -0.0347742229  -0.3129088455  -0.4738741466
O  -0.0631638975   0.9189646354  -0.3847128670
O  -0.0425053996  -1.1596684997   0.5382751186
H  -0.0532938339  -0.6580516258   1.4078129465
H  -0.8518646445  -1.7414147599  -1.8795728723
H   0.8972036368  -1.7216418264  -1.8269913065
S   0.0728998687   0.2891745155   3.3482584383
H  -1.2189521280   0.6657615458   3.4764938740
H  -0.0979915164  -0.8077741594   4.1196987654
15
Conformer name: 2 Relative energy: 10.03 kcal/mol
C  -1.8700030222   0.0076948997  -0.9862109755
C  -0.7680476257   0.0649244695  -1.9891058715
N  -1.7073778975  -0.0650352448   0.2928717461
H  -0.7642812624  -0.0872276570   0.7295850419
H  -2.5205364344  -0.0944999540   0.9091757808
H  -2.9010580536   0.0314305916  -1.3564814937
C   0.6468175809  -0.0143481309  -1.4415997063
O   0.9255285635  -0.1136127839  -0.2529481066
O   1.5304114337   0.0398747189  -2.4442815044
H   2.4312926235  -0.0076795601  -2.0691055141
H  -0.9315128833  -0.7451478477  -2.7230755652
H  -0.8903017886   0.9963540332  -2.5728362219
S   0.4108246948   0.0863167512   2.8867123210
H  -0.1869023222  -0.4474773209   3.9741485798
H   1.1666220040  -1.0114257670   2.6675675657
15
Conformer name: 3 Relative energy: 10.06 kcal/mol
C   0.2235339096  -0.0028447041  -0.6140524841
C   1.6563800451  -0.0037204114  -0.2314989185
N  -0.7501645691  -0.0044140940   0.2378731981
H  -0.5882792530  -0.0063003550   1.2689824732
H  -1.7051267125  -0.0044906684  -0.1440539239
H   2.1390979099   0.8818335828  -0.6770401952
C  -0.2507410530   0.0005514765  -2.0698096544
O  -1.4385361036  -0.0007756070  -2.3368234523
O   0.7891599299   0.0051241931  -2.9073184962
H   0.4531832531   0.0075097044  -3.8259888629
H   2.1406159691  -0.8836405474  -0.6863211173
H   1.7897676027  -0.0090596061   0.8573087410
S  -0.0379474077   0.0043623310   3.4609139144
H  -0.8950402173   0.9541683208   3.8984540791
H  -0.8087136674  -1.0148010639   3.9029875631
15
Conformer name: 4 Relative energy: 10.50 kcal/mol
C  -0.6301648512  -1.7428425440  -0.4117740556
C  -1.0172169590  -0.4287803729  -0.9995652372
N   0.5835212906  -2.0416184182  -0.0875959730
H   1.3046575901  -1.3102284987  -0.2463024050
H   0.8145465149  -2.9479269757   0.3194368660
H  -1.4056581946  -2.4982004603  -0.2447759106
C   0.1137289808   0.5698967057  -1.1705527169
O   1.2930837656   0.3444027579  -0.9069375349
O  -0.3520492907   1.7222560645  -1.6563385081
H   0.3982994422   2.3379051430  -1.7707474240
H  -1.5049782252  -0.6137913413  -1.9743487974
H  -1.7969050323   0.0146206865  -0.3554072333
S  -0.0657035436   0.5333813061   2.2529970485
H   0.5150490215   1.7482923223   2.1573706724
H  -1.0057608600   0.9568545581   3.1245851250
15
Conformer name: 5 Relative energy: 10.56 kcal/mol
C  -0.7304142729  -1.5108600949   0.0489482103
C  -1.1192572035  -0.2876071976  -0.7149828248
N   0.4061472380  -2.1032641096  -0.1185202555
H   1.0934858414  -1.6382099168  -0.7410255302
H   0.6373018522  -2.9533790077   0.3943259094
H  -1.4518653575  -1.9666922908   0.7337302471
C   0.0480411444   0.4756997540  -1.3217239128
O   1.1607539040  -0.0077001891  -1.5155214354
O  -0.3123566798   1.7222234811  -1.6311992743
H   0.4489375976   2.1719415288  -2.0482851009
H  -1.7864226774  -0.6139626334  -1.5378748108
H  -1.7251797307   0.3689427661  -0.0753235561
S   0.1568843910   0.6720272981   2.2698348336
H  -0.8085654701   0.9427906330   3.1747979270
H   0.9602457943   0.0881672824   3.1849416309
15
Conformer name: 6 Relative energy: 11.06 kcal/mol
C  -1.8688501215   0.0704211592  -0.8046772500
C  -0.6748535613   0.7558013085  -1.3852822929
N  -1.8786957065  -0.4034864343   0.3973092680
H  -1.0568881094  -0.3070350509   1.0389887064
H  -2.7113964315  -0.8767979162   0.7514565349
H  -2.7777478647  -0.0594007697  -1.4011988322
C   0.5854917471  -0.1170345973  -1.2848499772
O   0.7581898683  -0.9635625710  -0.4242935278
O   1.4495748842   0.2210460070  -2.2512135266
H   2.2590806010  -0.3146474605  -2.1386563919
H  -0.8632047069   1.0462363685  -2.4261050548
H  -0.4644574755   1.6767964648  -0.8095780597
S   0.5908666577   0.2664781739   2.4246409062
H   1.0970409286  -0.9818945082   2.5273741672
H   0.1207977393   0.2830277573   3.6913891229
15
Conformer name: 7 Relative energy: 11.68 kcal/mol
C   0.2398318314  -0.0041708965  -0.6165067409
C   1.6632562303  -0.0044118881  -0.2042239886
N  -0.7459770057  -0.0089060428   0.2246409825
H  -0.5838682290  -0.0100160028   1.2568029609
H  -1.7047519235  -0.0078293805  -0.1348807564
H   2.1533325559   0.8791654919  -0.6458345459
C  -0.0860962686   0.0016174334  -2.1060708796
O   0.7874058669   0.0067650109  -2.9465015727
O  -1.4212869626   0.0003249754  -2.2999580319
H  -1.5987516934   0.0041810562  -3.2608655939
H   2.1548544844  -0.8834508741  -0.6531870380
H   1.7750913350  -0.0087239333   0.8865489281
S  -0.0531074349   0.0065311023   3.4520016564
H  -0.9257591444   0.9403609364   3.8930587615
H  -0.8047136659  -1.0272035400   3.8931609135
15
Conformer name: 8 Relative energy: 12.51 kcal/mol
C  -1.4864456139   0.4154527676  -0.3884252418
C  -0.1236544520   0.8692646785  -0.7941795393
N  -1.7529184041  -0.0075519884   0.8022501177
H  -1.0184955001  -0.0536819576   1.5418081397
H  -2.6950807609  -0.3239319013   1.0361136221
H  -2.3002311901   0.4173981872  -1.1204395811
C   0.3357871191  -0.0795625782  -1.9010433105
O  -0.3064795528  -1.0685715847  -2.2181054880
O   1.5005833936   0.3219041599  -2.4292074276
H   1.7584182424  -0.3202443190  -3.1189983768
H  -0.1788702584   1.8983612775  -1.1886764947
H   0.5907196913   0.8524561945   0.0424067527
S   0.7435176466  -0.1240482863   2.9757458642
H   0.5901187892  -1.3793534407   3.4538656926
H   0.1939673233   0.4506374968   4.0691080149
15
Conformer name: 9 Relative energy: 13.09 kcal/mol
C  -0.0179722064   0.7439852085   1.1703724898
C  -0.0086120706   1.5171629909   2.4351166045
N  -0.0284604562   1.2935457707  -0.0032335057
H  -0.0255075973   0.7507484659  -0.8986095655
H  -0.0284377660   2.3131577744  -0.0802349760
H   0.8784943362   1.2196019820   3.0183705981
C  -0.0031057369  -0.7776826781   1.2646487026
O   0.1075411716  -1.3373103887   2.3350640792
O  -0.1223652425  -1.3412961839   0.0469610972
H  -0.0944472234  -2.3124621792   0.1568308163
H  -0.8843889975   1.2181494962   3.0346480308
H  -0.0121101895   2.6005034897   2.2591465776
S   0.0707180087   0.0045737832  -3.0245521514
H  -1.2489693858  -0.1635929431  -3.2660496989
H   0.1506097068   1.0937885384  -3.8210678411
15
Conformer name: 10 Relative energy: 13.37 kcal/mol
C  -0.0007205885  -1.3971511980  -1.9462852437
C  -0.0058162357  -0.7270396899  -0.6087111352
N   0.0039183145  -0.7320373637  -3.0527305588
H   0.0071744790  -1.2056345542  -3.9564793078
H   0.0039839173   0.3129740351  -2.9448449576
H  -0.0011352167  -2.4916044694  -1.9957653278
C  -0.0013578360   0.8055460521  -0.6394009755
O   0.0010221133   1.4404186572  -1.6941174420
O  -0.0009405499   1.4233485726   0.5316730055
H  -0.0015587811   0.7954710154   1.3001061601
H  -0.8871632524  -1.0960286070  -0.0523901708
H   0.8662660400  -1.1020619852  -0.0421119752
S   0.0015790582  -0.4789000006   3.1182364409
H   0.9836630617   0.2242236104   3.7257419373
H  -0.9831252653   0.2237592998   3.7220197726
15
Conformer name: 11 Relative energy: 13.44 kcal/mol
C  -0.3180047942  -0.0009433593  -2.8536614731
C   0.8924994581   0.1626653160  -2.0010933387
N  -1.5253035594  -0.1201787947  -2.4064467008
H  -1.6680215385  -0.0996967314  -1.3842332063
H  -2.3139114206  -0.2217764666  -3.0453246565
H  -0.1882079173  -0.0155990301  -3.9418502004
C   0.7987386913   0.0014700469  -0.4824479088
O   1.7819476066  -0.1688371375   0.2028422523
O  -0.4765080432   0.1063148829  -0.0161632995
H  -0.4617524649   0.0430351071   0.9892286936
H   1.6695063679  -0.5255715046  -2.3755370794
H   1.2927148844   1.1742760722  -2.2126324723
S  -0.4527807888   0.0547949989   3.1287973814
H  -0.7052658161  -1.2527976164   3.3617242334
H   0.8872162902  -0.1269307816   3.1673519869
15
Conformer name: 12 Relative energy: 13.46 kcal/mol
C   0.8058535945  -0.0752524856   0.7492745413
C   1.6604107792   1.1326003921   0.6777759154
N   1.2657954859  -1.2866293274   0.7497751973
H   0.5924101404  -2.0572300063   0.8416444357
H   2.2584681350  -1.4899346050   0.6333893417
H   1.6168666529   1.6315198306   1.6623306274
C  -0.7097591262  -0.0204174066   0.9473103859
O  -1.3653246049  -1.0449509175   1.0046348521
O  -1.1246764391   1.2403604813   1.0845085712
H  -2.0905772678   1.2356377222   1.2366061973
H   1.2338933610   1.8319984385  -0.0546212444
H   2.7017281248   0.8898131780   0.4277913330
S  -0.1084718020  -0.0098767200  -2.2520179208
H  -1.3631314371  -0.5110000517  -2.2909843946
H  -0.4958940781   1.2045474353  -2.6998921173
15
Conformer name: 13 Relative energy: 13.75 kcal/mol
C   0.6979179561  -0.0517885445   0.9429882294
C   1.5687823458   1.1458045226   0.9506881198
N   1.1205674974  -1.2568122665   1.1595820006
H   2.1082396922  -1.4688356221   1.2995380014
H   0.4260696399  -2.0143665565   1.1646427478
H   1.2936327828   1.7563048053   1.8289023939
C  -0.8214840626   0.0160836330   0.7747915251
O  -1.4898907618  -1.0014421243   0.7744118131
O  -1.2302853793   1.2812551260   0.6746066829
H  -2.2032226426   1.2896481340   0.5742804089
H   1.3504618999   1.7515533226   0.0597463332
H   2.6342929974   0.8844697766   0.9939093968
S   0.1024232725  -0.0518169309  -2.2390132882
H   1.1152476588   0.5306256923  -2.9175792985
H   0.4022409039  -1.2860630329  -2.6993994178
15
Conformer name: 14 Relative energy: 13.95 kcal/mol
C  -1.5000595109   0.2363077955  -0.4601238751
C  -0.1901070900   0.8664110387  -0.7713199534
N  -1.7650272570  -0.2572849294   0.7071008628
H  -2.6701443569  -0.6934491588   0.8878998316
H  -1.0658331842  -0.2260366466   1.4824352758
H  -2.2720250745   0.1594097729  -1.2323730485
C   0.5738411129   0.0572339917  -1.8347818274
O   1.7758480843  -0.0638666847  -1.8472087075
O  -0.2986154970  -0.4676816333  -2.7357001612
H   0.2216605055  -0.9347166036  -3.4184584190
H  -0.3817004836   1.8617953143  -1.2114723421
H   0.4495220469   0.9727119170   0.1141779947
S   0.6105060047  -0.0560748807   2.9996566231
H  -0.1062984114   0.1950640238   4.1181768926
H   0.7875500217  -1.3608374482   3.3065685089
15
Conformer name: 15 Relative energy: 15.15 kcal/mol
C  -0.0526120160   0.8132973467  -0.7252489208
C   1.1036433892   1.7079980536  -0.4896467120
N  -1.2679714767   1.2464697530  -0.8687505523
H  -1.4955595087   2.2347480968  -0.7527407356
H  -2.0222417458   0.5875049586  -1.0765968446
H   1.6868331597   1.7436545843  -1.4277233904
C   0.1995219149  -0.6717441136  -0.9535093016
O   1.3210065582  -1.1299107544  -0.9763740065
O  -0.9646146776  -1.3202625345  -1.1661593461
H  -0.7696093723  -2.2608104168  -1.3436806899
H   1.7592556429   1.2645502578   0.2717660501
H   0.7926883633   2.7210495203  -0.2028021515
S  -0.0858243512  -0.1458854366   2.2517419092
H  -1.0594534730  -1.0514842042   2.4917318196
H   0.8989206992  -1.0678323313   2.3391138810
15
Conformer name: 16 Relative energy: 15.20 kcal/mol
C   0.7354202498  -0.0686647542   0.8765978503
C   1.6618217210   1.0854877073   0.8730453798
N   1.1249993035  -1.2983984336   1.0187830049
H   2.1156964873  -1.5368224791   1.0789337980
H   0.4335737005  -2.0522602781   1.0454531606
H   1.4837314280   1.6587591336   1.8002551019
C  -0.7651660433   0.1925776483   0.8264952774
O  -1.2147435274   1.3175064782   0.7914493634
O  -1.4461522976  -0.9707150698   0.8636647861
H  -2.4035739470  -0.7762632547   0.8503690176
H   1.3993534317   1.7458656643   0.0346615905
H   2.7129149080   0.7740454664   0.8172553469
S   0.0218428050  -0.0927017879  -2.2423275866
H  -0.4275419298   1.1623663739  -2.4661187769
H   1.1466120594   0.0995039064  -2.9659548082
15
Conformer name: 17 Relative energy: 15.23 kcal/mol
C   0.7713758063  -0.1020974649   0.8036973671
C   1.7034216556   1.0479571655   0.8052022409
N   1.1619896731  -1.3394812017   0.8388678213
H   2.1524312510  -1.5838768735   0.8049484166
H   0.4700441230  -2.0923609461   0.8721327961
H   1.6244224072   1.5363562236   1.7930227772
C  -0.7246747810   0.1670801685   0.9014116019
O  -1.1615479844   1.2875419247   1.0496877399
O  -1.4166035064  -0.9904817109   0.8422928279
H  -2.3676276875  -0.7941724670   0.9495233288
H   1.3645669270   1.7808171688   0.0599987384
H   2.7410298612   0.7417037614   0.6191945221
S  -0.0556758394  -0.0197559914  -2.2480229098
H  -1.0845188346   0.8545023049  -2.3180289199
H   0.7919353201   0.8217712710  -2.8800607255
15
Conformer name: 18 Relative energy: 16.43 kcal/mol
C   1.0993301557   0.1461630663  -1.2238204555
C  -0.2017893948   0.8574699638  -1.0877159229
N   1.6426555803  -0.1214351749  -2.3662749031
H   2.5301569484  -0.6226128947  -2.4218753955
H   1.1982505963   0.1465423097  -3.2459297843
H   1.6204726970  -0.1746479832  -0.3142520519
C  -1.1540449313  -0.1292925288  -0.4106926543
O  -0.8685835820  -1.3081151848  -0.2644284861
O  -2.2897653638   0.4734190324  -0.0404667394
H  -2.8709865273  -0.1957213945   0.3710514573
H  -0.0652235399   1.7386992865  -0.4379550809
H  -0.6182891490   1.1867611709  -2.0525618798
S   0.8109983966   0.0980219713   2.2811079631
H   0.9849883541  -1.2028098083   2.5978237856
H   1.7881318611   0.5239277385   3.1089283986
15
Conformer name: 19 Relative energy: 16.93 kcal/mol
C  -0.6527094229  -1.6505565043  -0.7894957170
C  -1.0314769464  -0.2313375049  -1.0716104235
N   0.5643378897  -2.0203598305  -0.5734457191
H   1.2839779977  -1.2643079581  -0.5944729659
H   0.7953544378  -2.9953595969  -0.3807853116
H  -1.4372591795  -2.4148567372  -0.7701394704
C   0.1088156625   0.7782667128  -0.9682771969
O   1.2824127988   0.4523728741  -0.8275726071
O  -0.2205813339   2.0715569711  -1.0576842886
H  -1.1794936322   2.2043168986  -1.1485203303
H  -1.4703342549  -0.2013729216  -2.0876930184
H  -1.8418599132   0.0342068215  -0.3704373141
S  -0.0541849945   0.1258763236   2.2475753845
H   0.5611262532   1.3279844693   2.2413914208
H  -0.9123861434   0.4692233338   3.2312175081
15
Conformer name: 20 Relative energy: 16.97 kcal/mol
C   1.0041681545  -0.6189044621  -1.9557046969
C   0.2061254586  -0.9947818487  -0.7614385614
N   0.9537373042   0.5241960609  -2.5609340831
H   0.3085717682   1.2452137296  -2.2118084080
H   1.5516656923   0.7168984926  -3.3644594158
H   1.7129821835  -1.3536532326  -2.3539580326
C  -0.9798913740  -0.1445745279  -0.3290384666
O  -1.8954002621  -0.5682556611   0.3335647871
O  -0.8551058130   1.1648798768  -0.7303900884
H  -1.6170621325   1.6556718933  -0.3639865866
H  -0.1262367332  -2.0395561230  -0.8684499135
H   0.9064233920  -0.9917110528   0.1054827135
S   0.7195707477   0.1820301031   2.5424893969
H   0.1295487569  -0.8311242107   3.2130016959
H   1.9071442914   0.0056055692   3.1601697521
15
Conformer name: 21 Relative energy: 17.01 kcal/mol
C   0.4646174028   0.4510419060  -0.6549884092
C   1.7857378874   0.4035287159  -0.4112639407
N  -0.4802282021   1.1300037954   0.2518035739
H  -0.2869847179   2.1349996749   0.3341587970
H  -1.4227974376   1.0028445821  -0.1659733782
H   2.4336949823  -0.1223858825  -1.1142815770
C  -0.2780194252  -0.1609791291  -1.8017091169
O  -1.4976612722  -0.0539901485  -1.8711134782
O   0.5212581554  -0.7911669052  -2.6644338193
H  -0.0320013367  -1.1605443261  -3.3796859545
H  -0.4593090734   0.6931770058   1.2107043602
H   2.2336777928   0.8769536052   0.4663473755
S  -0.0622527287  -0.3982653059   3.0982417581
H  -0.9878908692   0.1800578768   3.8967154899
H  -0.8291713364  -1.4898576885   2.8758245668
15
Conformer name: 22 Relative energy: 17.01 kcal/mol
C   0.0736601646   0.7973513439   1.0163774753
C  -0.6909927831   1.6224910236   1.7515252315
N   0.9609727980   1.2896994437  -0.0523833208
H   1.0065860137   2.3146068546  -0.0699837228
H   1.9092477643   0.9051755019   0.0642706178
H  -1.3427154915   1.1961834215   2.5156283413
C   0.1600002277  -0.6924505480   1.1009501929
O   0.9196025516  -1.3082549038   0.3626426296
O  -0.6505980491  -1.2077693418   2.0305832951
H  -0.5328746664  -2.1773283226   2.0334721905
H   0.6069950397   0.9313669523  -0.9861957067
H  -0.6840521576   2.7069932827   1.6137485817
S  -0.4264652108  -0.1259561161  -2.5796554815
H  -0.1328178709   0.5870922218  -3.6902225543
H   0.5601165944  -1.0263703506  -2.7918065448
15
Conformer name: 23 Relative energy: 17.40 kcal/mol
C   0.1048025361   0.8119654148   0.9917856839
C  -0.5845800191   1.7655253996   1.6412429068
N   0.9861295355   1.1160999899  -0.1483677491
H   1.1591330706   2.1231865933  -0.2426626718
H   1.8826990270   0.6195125434  -0.0405437603
H  -1.2340253705   1.4757824070   2.4686072505
C   0.1120940433  -0.6580882772   1.2625860413
O   0.8254655280  -1.4036473183   0.6022823030
O  -0.7101753694  -1.0066484929   2.2578843688
H  -0.6368926754  -1.9717312694   2.3886971341
H   0.5534378839   0.7492989044  -1.0448761093
H  -0.5171566383   2.8232057669   1.3729502710
S  -0.3266543933  -0.1435526219  -2.8216550521
H  -0.3235804641  -1.4061280883  -2.3345376532
H  -1.6457715920   0.0303541601  -2.5783240609
15
Conformer name: 24 Relative energy: 17.95 kcal/mol
C  -1.8757748125   0.0906261989  -0.8180945548
C  -0.6715163028   0.7591144409  -1.4008367723
N  -1.8924410784  -0.3769438494   0.3857180328
H  -1.0677161758  -0.2919333763   1.0276437303
H  -2.7319601957  -0.8392423659   0.7390139339
H  -2.7842057319  -0.0322651136  -1.4166413298
C   0.5886454954  -0.1304758856  -1.2713787629
O   0.6797553771  -1.0003311741  -0.4282090998
O   1.5973548549   0.1469556786  -2.1132511690
H   1.3767217583   0.8590354384  -2.7362277223
H  -0.8772000967   1.0379116185  -2.4434716746
H  -0.4594661075   1.6861345597  -0.8352125940
S   0.5900297060   0.2687384862   2.3939315372
H   1.1297918294  -0.9694303947   2.4267919680
H   0.1393131838   0.2149586782   3.6665737021
15
Conformer name: 25 Relative energy: 19.30 kcal/mol
C  -0.2337963286   0.7952884220   1.9037083263
C   0.6696935475   0.2602917338   0.8635736782
N   0.1340761144   0.9739148519   3.1346812269
H  -0.5097581678   1.3522315405   3.8303531413
H   1.0792756602   0.7416752696   3.4446586680
H  -1.2653495912   1.0610875163   1.6531180060
C   0.1095482208  -1.0046155903   0.1938018827
O   0.7932654185  -1.7792186256  -0.4310436019
O  -1.2334081152  -1.0868716432   0.3852097419
H  -1.5574729341  -1.8676863010  -0.1055949564
H   0.7137728191   0.9979045507   0.0346413137
H   1.6859267658   0.0577548615   1.2301043685
S  -0.0806500111   0.8319962631  -2.5766616479
H  -0.0594964860   2.0657965745  -3.1235461427
H   1.1020113226   0.4808682066  -3.1252434339
15
Conformer name: 26 Relative energy: 20.46 kcal/mol
C   0.0964986307   0.8086870810   0.9906551696
C  -0.6316696749   1.7496025585   1.6144642399
N   1.0582951482   1.1544566032  -0.0765077178
H   1.1834340883   2.1711294991  -0.1504024385
H   1.9738694376   0.7180606750   0.0969920346
H  -1.3403049579   1.4296856642   2.3811330443
C  -0.0082136820  -0.6567547061   1.2943832617
O  -0.7776341140  -1.1360738966   2.0941008487
O   0.9024328985  -1.3423264533   0.5378925797
H   0.8293385477  -2.2878700407   0.7718483861
H   0.7031844116   0.7853125880  -1.0029285593
H  -0.5396427739   2.8145938721   1.3865719665
S  -0.4122766470  -0.1600619805  -2.6356641241
H  -0.5332035671   0.8331019897  -3.5456343579
H   0.6245440564  -0.7344646076  -3.2872137588
15
Conformer name: 27 Relative energy: 22.40 kcal/mol
C   0.7500309900  -0.0504328192   0.8530885472
C   1.6285656544   1.1474616845   0.8986277527
N   1.1999068016  -1.2622081287   0.9218961961
H   2.1969662651  -1.4755469133   0.9570409205
H   0.5047428824  -2.0220522850   0.9172151699
H   1.4405756580   1.6830910052   1.8467360867
C  -0.7899741241  -0.0088593524   0.8243293027
O  -1.3939816612  -1.0637534993   0.8051252052
O  -1.3897773970   1.1826308788   0.8701594074
H  -0.7640773358   1.9242872666   0.8200585985
H   1.3789569384   1.8161729088   0.0602621326
H   2.6932104294   0.8828066511   0.8448757243
S   0.0682725766  -0.0388863315  -2.2111238855
H  -1.2804713203   0.0402534103  -2.2588045284
H   0.2411687503   1.0739353719  -2.9577315892
15
Conformer name: 28 Relative energy: 22.64 kcal/mol
C   0.7044600299   0.0070143582   0.9336332424
C   1.6268184171   1.1655258531   0.8043484257
N   1.0944581695  -1.1703813585   1.3039855281
H   2.0743798420  -1.3933778636   1.4788176397
H   0.3675446213  -1.8921929733   1.4094847496
H   1.3667452569   1.9047469015   1.5834920349
C  -0.8257353889   0.0785624376   0.7673234161
O  -1.4781010145  -0.9218479697   0.9918922297
O  -1.3685668446   1.2505325355   0.4261031819
H  -0.7059384850   1.9369864376   0.2409907826
H   1.4963802786   1.6360074069  -0.1826311968
H   2.6785475931   0.8735249039   0.9272356550
S   0.1571368416  -0.1543405830  -2.2329010475
H   0.8090808953  -1.2518170234  -2.6750916265
H  -1.0482796858  -0.7666032423  -2.2426048700
15
Conformer name: 29 Relative energy: 25.34 kcal/mol
C   0.0550950066   0.8031035621   1.0243056082
C  -0.6930997210   1.6623215461   1.7390885884
N   0.9530513383   1.2833659064  -0.0415367900
H   1.0274902741   2.3065495664  -0.0565437069
H   1.8868689282   0.8629176130   0.0743060435
H  -1.3657055431   1.3076489532   2.5224422197
C   0.1570339679  -0.6976357129   1.1038481510
O   0.9765047850  -1.2550483140   0.3885187605
O  -0.6355615422  -1.3755764208   1.9404171139
H  -1.2523872921  -0.8009378206   2.4217931767
H   0.5906289930   0.9315860245  -0.9771729971
H  -0.6571966476   2.7426655081   1.5749708296
S  -0.4291613568  -0.1233091776  -2.5680168308
H  -0.0096179901   0.5239905189  -3.6785611973
H   0.5060153130  -1.0951776009  -2.6735548592
15
Conformer name: 30 Relative energy: 25.38 kcal/mol
C   0.5234838209   0.4294026571  -0.6671267156
C   1.8397752296   0.3270221607  -0.4082469459
N  -0.3757795873   1.1595282950   0.2461217886
H  -0.1287216311   2.1525247161   0.3286561084
H  -1.3233729594   1.0731729783  -0.1789389197
H   2.5060416541  -0.2270271073  -1.0724976585
C  -0.2913039469  -0.1516567143  -1.7973422333
O  -1.5023220888   0.0252864511  -1.7823125691
O   0.3114298188  -0.8407325714  -2.7678966589
H   1.2761353611  -0.8686739271  -2.6629818754
H  -0.3785293465   0.7180790223   1.2042352704
H   2.2933339007   0.7913096837   0.4714235329
S  -0.0908882994  -0.4036548444   3.0880339308
H  -0.9736182568   0.2488725987   3.8782468764
H  -0.9451184939  -1.4250277035   2.8486972091
15
Conformer name: 31 Relative energy: 25.74 kcal/mol
C   0.0717413738   0.8138552391   1.0357804654
C  -0.5934548545   1.7479991007   1.7386779504
N   0.9170118681   1.1862670165  -0.1117447535
H   1.0496583836   2.2010444476  -0.1858679711
H   1.8313773968   0.7164173710  -0.0319583040
H  -1.2232771753   1.4734793160   2.5869802291
C   0.1272636167  -0.6808172165   1.2159596358
O   0.8867747517  -1.3177819079   0.5013423087
O  -0.6451194550  -1.2688324755   2.1363401660
H  -1.2099465957  -0.6377829597   2.6107583610
H   0.4844765741   0.8161162097  -1.0104079694
H  -0.5282924993   2.8129403671   1.5002410798
S  -0.3282415775  -0.1182142432  -2.7826244298
H  -0.1854746171  -1.3747598311  -2.2994487236
H  -1.6565907917  -0.0890434104  -2.5295182266
15
Conformer name: 32 Relative energy: 26.76 kcal/mol
C   0.9636750108  -0.8375388472  -0.2215254939
C   0.9283402787  -0.7277354858   1.1396082328
N   0.4219806351   2.1265215813  -0.7994570910
H  -0.3270497209   2.7702126880  -1.0666653486
H   0.7658925726   2.4827602915   0.0955673412
H   1.8474146858  -1.2507290903  -0.7122218251
C  -0.1255811143  -0.4901057422  -1.1059071885
O  -1.3694096595  -0.3068062182  -0.7745179948
O   0.1296172085  -0.5345692788  -2.3805720753
H  -0.6812175383  -0.3588573689  -2.9001941948
H  -0.1928925091  -0.5486488997   3.1831254812
H   1.7667875685  -1.1187551086   1.7240833433
S  -0.3177757612   0.1363293419   2.0234716887
H  -1.4846885617  -0.3279804478   0.2058073698
H   1.1795646469   2.3129526313  -1.4613425256
15
Conformer name: 33 Relative energy: 27.09 kcal/mol
C  -0.2839731896   0.8811259037  -1.3465322351
C   0.7437494637   1.7486861922  -0.6866260443
N  -0.5067066791   1.3849350944   0.0426353301
H  -1.2120166883   2.1134611133   0.1637400378
H  -0.4093721003   0.7060419651   0.8436445344
H  -0.9392306659   1.3119749492  -2.1055293189
C  -0.0035512091  -0.6039130464  -1.3749161190
O   0.3582110362  -1.2094456414  -0.3809386727
O  -0.1819276133  -1.0874575330  -2.6084504315
H   0.0468836623  -2.0380143283  -2.6076066376
H   1.6275587732   1.2633490185  -0.2693765223
H   0.8162218651   2.7962706363  -0.9786799956
S   0.0135751258  -0.3633022988   2.7182903029
H  -0.9416228419  -0.0225505311   3.6121233948
H  -0.6135964598  -1.5021814539   2.3509174411
15
Conformer name: 34 Relative energy: 29.97 kcal/mol
C   0.9017005738  -0.9310163731  -0.2094738882
C   0.8683704978  -0.7998798663   1.1512302663
N   0.5012231880   2.1063239640  -0.7777461066
H   0.1716508077   2.4981080545  -1.6640711999
H   0.0182795422   2.6524826002  -0.0602866096
H   1.7576725012  -1.4394309424  -0.6614266864
C  -0.1390850924  -0.4920454932  -1.1162655891
O  -1.3703977114  -0.2434428600  -0.7962560846
O   0.0317877134  -0.4764721569  -2.4086669127
H   0.9582536202  -0.6597363037  -2.6474055855
H  -0.1518013513  -0.4560908859   3.2160303182
H   1.6668742103  -1.2599895039   1.7413670045
S  -0.3001158640   0.1647188154   2.0237052444
H  -1.5079445948  -0.3211773569   0.1745293233
H   1.4805466034   2.3932081736  -0.7073626789
15
Conformer name: 35 Relative energy: 30.44 kcal/mol
C   0.0630884134   0.7951872671   1.2200499431
C  -0.4322554860   1.3062377165   2.3804812831
N   0.4237431673   1.5090697427   0.0585446370
H   0.2414917312   2.5073440107   0.1514423960
H   1.4006354569   1.3771851184  -0.2095110220
H  -0.4890861476   2.3867276537   2.5321812638
C   0.0604595006  -0.6648506487   1.0509081621
O   0.1126521849  -1.2628199614  -0.0824973961
O   0.0273385141  -1.4048129746   2.1231307741
H  -0.0192675483  -2.3527685303   1.8812089248
H  -0.8175532102   0.6485769920   3.1602650959
H  -1.3167980668   0.5835153442  -2.6791164783
S  -0.0916156760   0.0255512216  -2.7996973753
H  -0.5526917497  -1.0410462538  -3.4928266107
H   0.0353960586  -0.6672930025  -0.9260269216
15
Conformer name: 36 Relative energy: 31.16 kcal/mol
C   0.0855600984   0.5973400496   1.5003353651
C   1.5112227899   0.5316825544   1.0496723123
N   1.0066917514  -0.4235488004   2.0883864391
H   0.7878927618  -1.3768362750   1.7644168579
H   1.3111194117  -0.3157189695   3.0568569720
H  -0.2392999493   1.3890785178   2.1775424992
C  -0.9233537103  -0.0946159504   0.6074001430
O  -0.8073695086  -1.2786346713   0.3330951376
O  -1.8550279585   0.7595000700   0.1915304011
H  -2.4520523246   0.2970142897  -0.4303108513
H   1.7170535370   0.0636672891   0.0843700865
H   2.2166224144   1.2685463847   1.4347757170
S   0.4697830454   0.0310590741  -2.4147392901
H   0.7911409066  -1.1923286089  -2.8859973986
H   1.1719365899   0.6784817427  -3.3683898699
15
Conformer name: 37 Relative energy: 31.17 kcal/mol
C   0.0892396651  -0.4909186305   2.0142293835
C  -0.8805982178   0.4499505928   2.6537702080
N   0.5605014611   0.8415558071   2.5326084461
H   0.7928525852   1.5199812184   1.7996937364
H   1.1385868455   0.8599322533   3.3740809562
H   0.4494549332  -1.3521959600   2.5792128351
C   0.1006388074  -0.6169465717   0.5041146377
O   0.0410108321  -1.6948673723  -0.0481316621
O   0.1453091205   0.6067559491  -0.0575753008
H   0.1039036045   0.5183293923  -1.0612940025
H  -1.5374842007   1.0373254175   2.0116211245
H  -1.2009451978   0.2599614385   3.6784496455
S  -0.1091181742   0.3465151853  -3.1700259563
H   1.1739516298   0.5509037368  -3.5441760583
H   0.0348758054  -0.9986130411  -3.1561692883
15
Conformer name: 38 Relative energy: 31.82 kcal/mol
C   0.9855174215  -0.5813475728  -0.4575395674
C   1.2257123366   0.4654232487   0.6484489623
N   1.3984791907  -0.2323591708  -1.7514549421
H   0.8934168291   0.5526165542  -2.1584454421
H   1.5538363986  -0.9965570487  -2.4028891358
H   1.4254422991  -1.5495487103  -0.1511634221
C  -0.5512564609  -0.8518746357  -0.2515244499
O  -1.5659321476  -1.2217837232  -0.6658631873
O  -0.9415342821   1.6445764386  -1.2063311030
H  -1.7981862324   1.5545842087  -1.6514905333
H   1.0786059193   1.4821624195   0.2652146566
H   2.2154118747   0.3711433810   1.1126219748
S  -0.1358427548   0.1577894187   1.8404146455
H  -0.8285205162   2.6050255024  -1.1403398200
H   0.3680825644  -0.9878371537   2.3667869366
15
Conformer name: 39 Relative energy: 33.20 kcal/mol
C   0.0722036459   0.8034502995   1.1821728525
C  -0.6523407591   1.3533403109   2.1980787942
N   0.6646894721   1.4776039807   0.1095430035
H   0.5750504140   2.4903243704   0.1678101558
H   1.6322609067   1.2169887491  -0.0806583258
H  -1.2558371112   0.7353190581   2.8667383801
C   0.0757578974  -0.6716309211   1.0543347312
O   0.1269894726  -1.2904053963  -0.0599749988
O   0.0438314071  -1.4535503097   2.0951676985
H   0.1258469560  -0.9318606103   2.9173173163
H  -1.3131340509   0.6576460585  -2.5998359556
H  -0.7208815201   2.4375616886   2.3127704565
S  -0.1355488456   0.0142658498  -2.7649648805
H   0.0358654692  -0.7016893480  -0.9050972885
H  -0.7056000773  -1.0332926111  -3.4044063514
15
Conformer name: 40 Relative energy: 33.95 kcal/mol
C   0.6405515038   0.1731351707   0.7822159844
C   1.4031016067  -0.7947028449   1.6351361287
N   1.1003120650   0.5764524345   2.1468086941
H   0.2997875816   0.6419291407   2.7973466315
H   1.8571379289   1.2551079826   2.2403886656
H   1.1476364443   0.6726405920  -0.0456354409
C  -0.8791798574   0.0141420799   0.8105254122
O  -1.4323096194   0.0041607397   1.9002719892
O  -1.5025048616  -0.1413989590  -0.3460449650
H  -0.8871030853  -0.0859987768  -1.1231141567
H   0.8428969910  -1.5743814467   2.1534776904
H   2.4589385133  -0.9688528108   1.4259323034
S   0.3868245217   0.0530775815  -2.9349585187
H  -0.1156334050  -1.0771349574  -3.4809966267
H  -0.4888253650   0.8545845987  -3.5821301377
15
Conformer name: 41 Relative energy: 35.13 kcal/mol
C   0.4405772341   0.7037614198   0.8953425932
C   1.6140989815  -0.1752494567   0.6363961859
N   1.2128587899   0.1227486607   2.0546045429
H   0.7380608396  -0.6243376904   2.5697745132
H   1.7919176453   0.7538282437   2.6111696577
H   0.5424075464   1.7843302654   0.7818125860
C  -0.9502565212   0.1477396420   0.7028032914
O  -1.8094947830   0.7212533370   0.0753465161
O  -1.0485674196  -1.0651910578   1.3104061846
H  -1.9443000551  -1.4200042084   1.1498176976
H   1.4284783219  -1.2084191241   0.3448210130
H   2.5573232901   0.2829696874   0.3380689901
S   0.3327648706  -0.0801829816  -2.4832568701
H   0.6490365180  -1.1049405261  -3.3030759132
H  -0.9952747494  -0.2177950984  -2.6820732130
15
Conformer name: 42 Relative energy: 38.22 kcal/mol
C   1.0475726267  -0.2186537219  -0.4229227643
C   0.6633356935  -0.9671030539   0.8713569679
N   1.5694790493   1.0958077817  -0.1698690309
H   0.8700600922   1.7649517184   0.1474178119
H   2.0728576406   1.4893672114  -0.9639992437
H   1.8231455097  -0.8211319036  -0.9300679282
C  -0.0980608611  -0.2570175393  -1.4374927410
O  -0.4335862320  -0.6719170330  -2.4678438977
O  -1.3048245384   0.9071937069  -0.7222109739
H  -2.1855170795   0.7749561797  -1.1253450347
H   1.5986571867  -1.1342044643   1.4248908762
H   0.2135350079  -1.9468610636   0.6422792733
S  -0.5274537140  -0.1100143134   1.9791453889
H   0.3098233430   0.8804692394   2.3684076572
H  -1.3605350710   0.7220051532   0.2683206612
15
Conformer name: 43 Relative energy: 39.59 kcal/mol
C   0.6829306640   0.0360797233   1.0632785256
C   1.0211833095   1.1445331806   1.7915137778
N   1.5383483000  -0.9571836034   0.6217119709
H   2.4337890921  -1.0122300596   1.0983034467
H   1.1342832546  -1.8683377820   0.4282748340
H   2.0461923452   1.2962184423   2.1361659707
C  -0.7285625547  -0.1311336939   0.7097346942
O  -1.6175790622   0.8142984264   0.6764936984
O  -1.1478738789  -1.3356958688   0.4861642512
H  -2.0970479741  -1.3457042620   0.2392113507
H   0.2779870060   1.8812187665   2.1008680253
H  -0.3238925112   1.1573166325  -3.0167151316
S   0.2270908273   0.2013125782  -2.2372270740
H   1.3955724733   0.8645867834  -2.1047151395
H  -1.1955097590   1.6953976245   0.7079904969
15
Conformer name: 44 Relative energy: 40.03 kcal/mol
C   1.0301522680  -0.2761589276  -0.4371861513
C   0.6557390951  -0.9750449194   0.8947052308
N   1.5867120215   1.0584651549  -0.3980478981
H   1.1671434492   1.6581297661   0.3108816095
H   2.5974582494   1.0403173503  -0.2744910211
H   1.7396405352  -0.9381505215  -0.9646236601
C  -0.1554540649  -0.2446719387  -1.3857174219
O  -0.5608281813  -0.7317776378  -2.3624643071
O  -1.1844078340   0.9922248824  -0.7274075848
H  -2.0714862675   0.9378917167  -1.1383639054
H   1.5871479242  -1.1431376607   1.4557477197
H   0.1922898888  -1.9573609201   0.7031464028
S  -0.5301638462  -0.0731395154   1.9765849775
H   0.3218015339   0.8873784171   2.4056441540
H  -1.2548712081   0.8237532054   0.2707847677
15
Conformer name: 45 Relative energy: 40.88 kcal/mol
C   0.4404400874   0.7467191463  -0.5448057071
C  -0.3966866324   1.0739289233   0.7212663015
N   0.1789053002   1.7839498879  -1.5255471247
H   0.4376554057   2.6981660481  -1.1527037362
H   0.7118497542   1.6443740703  -2.3855294487
H   1.5005717792   0.5878629764  -0.2558643896
C  -0.0237474792  -0.5571180689  -1.1580754247
O  -0.5931617182  -0.9158245393  -2.1189447127
O   0.4939665324  -1.7254803068  -0.1517140052
H   0.0382601374  -2.5688816049  -0.3606281291
H  -1.4685445940   1.0581442415   0.4801096088
H  -0.1190880854   2.0917369935   1.0314733746
S  -0.0388002136  -0.0516150868   2.1483394390
H  -1.3221332015  -0.3822795598   2.4211315547
H   0.3055941909  -1.4081053418   0.8286656441
15
Conformer name: 46 Relative energy: 41.16 kcal/mol
C   1.0304493277  -0.2672992533  -0.4209334851
C   0.6520748331  -1.0026526642   0.8867637294
N   1.5628232149   1.0772623915  -0.3207196777
H   1.1447019244   1.6317381871   0.4263656854
H   2.5739470848   1.0663698996  -0.1970795844
H   1.7612314882  -0.8987216547  -0.9556412052
C  -0.1435785747  -0.2290062292  -1.3844999437
O  -0.5190659892  -0.7264592268  -2.3708507377
O  -1.1802479193   0.9736579987  -0.7540245470
H  -2.0613727853   0.9016828549  -1.1760519145
H   1.5855423376  -1.1544756815   1.4488585348
H   0.2006209702  -1.9852326497   0.6811732402
S  -0.4901918395  -0.0135550951   1.9628863054
H  -1.2516528508   0.8014507382   0.2479308557
H  -1.4436605078  -0.9634035173   2.0963839369
15
Conformer name: 47 Relative energy: 49.34 kcal/mol
C   0.5463939103  -0.5587917891   1.2154867358
C   0.7852980605   0.9556129300   1.2891914944
N   1.5443194998  -1.3001335075   0.5451562629
H   1.6472230042  -1.0623337978  -0.4405574224
H   1.5348985113  -2.3038291458   0.7076375210
H   0.3583565979  -0.9580783027   2.2283570302
C  -0.8678587883  -0.6814017402   0.5831625832
O  -1.8750423444  -0.9668208118   0.1317477719
O  -0.5286878383   1.4665096542   1.5165893617
H  -0.5137396217   2.4289463642   1.6306914947
H   1.4779659857   1.1599367741   2.1195593069
H   1.2190960209   1.3086959989   0.3410924215
S   0.1250384835   0.3999089204  -2.2432973761
H   0.1358682436  -0.6262299230  -3.1233900465
H   1.3308253443   0.8593645676  -2.6460673478
