# Supplementary material for: Benchmark Ab Initio Determination of the Conformers, Proton Affinities, and Gas-Phase Basicities of Cysteine
Source: J Phys Chem A. 2022 Dec 16;126(51):9667–79. doi: 10.1021/acs.jpca.2c07035 (PMC9806835; doi:10.1021/acs.jpca.2c07035)
Supplement: Supplementary file 8 — jp2c07035_si_008.xyz [file jp2c07035_si_008.xyz]

15
Conformer name: 1 Relative energy: 20.61 kcal/mol
C  -0.7372331062   0.7749562700   0.4896184787
C   0.5284057166   0.8072652960   1.3610649985
N  -1.7179285527  -0.2183298382   1.0523153008
H  -2.2327405528   0.1511588095   1.8600445754
H  -2.3790084557  -0.5129420183   0.3186165312
H  -1.2684522477   1.7116670043   0.2640093730
C  -0.0522141039   0.0621194439  -0.7043956856
O   0.4311609193   1.0346026546  -1.5658535126
O  -0.8552155383  -0.8946815791  -1.3355298353
H  -0.9519026093  -0.6341315252  -2.2683014165
H   1.1215342838   1.7103436156   1.1699508065
H   0.3932454018   0.6517701896   2.4410709414
S   1.2244842052  -0.6770495665   0.4592574963
H  -1.1885616379  -1.0634873691   1.3324796098
H   1.2729702559   0.7392142879  -1.9539221547
15
Conformer name: 2 Relative energy: 36.00 kcal/mol
C   0.9561112549  -0.4125496895  -0.3092593708
C   0.7161029147  -0.8945620803   1.1205761023
N   0.6409609070   1.0571667559  -0.5801935117
H   0.1845048575   1.4959171842   0.2410140357
H   1.2824951773   1.6114704864  -1.1521370735
H   1.8932204143  -0.7177934656  -0.7839863696
C  -0.1369710021  -0.0741001047  -1.2515545041
O  -1.4140410347  -0.2693380478  -0.8379538861
O   0.1047969569  -0.0074722451  -2.5999908291
H  -0.0280487882  -0.8867584161  -2.9963025681
H   1.6909876050  -0.9971182094   1.6190753696
H   0.2460455087  -1.8879433434   1.0844039114
S  -0.2575646790   0.2358811199   2.1873688746
H  -1.4778545360  -0.1438262927   1.7472164903
H  -2.0183374725   0.1854644435  -1.4535325562
15
Conformer name: 3 Relative energy: 36.48 kcal/mol
C   0.9558435616  -0.4317405485  -0.3150574377
C   0.6580702501  -0.9392320504   1.0970611476
N   0.6676054594   1.0448125746  -0.5762707486
H   0.2148541206   1.4864053544   0.2459531218
H   1.3216242536   1.5882041416  -1.1442962966
H   1.8910503213  -0.7524034744  -0.7824066800
C  -0.1348290461  -0.0680996031  -1.2500665022
O  -1.4010972934  -0.2516335271  -0.8033472710
O   0.0848781903   0.0056219017  -2.6008950329
H  -0.0853154116  -0.8643661829  -3.0034026959
H   1.6005952289  -1.1806527624   1.6045652084
H   0.0687931059  -1.8635350339   1.0036304933
S  -0.3065649517   0.2263644024   2.1447851263
H   0.7503435949   0.6831474939   2.8536614953
H  -2.0206989467   0.2376009108  -1.3753822260
15
Conformer name: 4 Relative energy: 37.03 kcal/mol
C  -0.9457998404   0.7235890774  -0.4474859788
C   0.4319589999   0.7830798941   0.2803118334
N  -1.9363253576  -0.1405814899   0.2288357908
H  -2.1142555858  -1.0027174901  -0.3035574184
H  -2.8225899172   0.3481992950   0.3980208008
H  -1.3543188841   1.6053922913  -0.9412226490
C   0.2538277239  -0.0192368551  -0.9862407002
O   0.2297238128  -1.4096576793  -0.8199193901
O   0.7453974424   0.4512541677  -2.1827608237
H   1.7176163506   0.4171196827  -2.1674689137
H   0.9519933067   1.7387497605   0.1762033935
H   1.0604708880  -1.1857324637   1.4279070595
S   0.5784036876  -0.0079862206   1.8925814804
H  -1.5164017552  -0.4250861059   1.1506975438
H   0.2077797568  -1.8000551934  -1.7115790933
15
Conformer name: 5 Relative energy: 37.15 kcal/mol
C   0.9923039267  -0.2932990343  -0.3139735910
C   0.7863419040  -0.8428853561   1.0973924581
N   0.4973750966   1.1336274576  -0.5468809630
H  -0.0108014065   1.5005218193   0.2803971867
H   1.0802333757   1.7701360152  -1.0944273633
H   1.9667290231  -0.4676925040  -0.7804304523
C  -0.1201796621  -0.0639135819  -1.2660408643
O  -1.4331850799  -0.2029239356  -0.8972085030
O   0.1933882442  -0.1695505608  -2.5836113108
H  -0.5114093991   0.2425282697  -3.1166715876
H   0.3975436208  -1.8692747291   1.0295173643
H   1.7653254742  -0.8876452015   1.5958497480
S  -0.2665842940   0.1735115915   2.2046650515
H  -1.4606501304  -0.2672941105   1.7502339367
H  -1.7424803686  -1.0802871705  -1.1861493197
15
Conformer name: 6 Relative energy: 37.25 kcal/mol
C  -0.9029318894   0.7785953253  -0.4203023527
C   0.4918715098   0.7433073753   0.2768614918
N  -1.9441402833  -0.0204029511   0.2646875618
H  -2.7725308163   0.5406537862   0.4944164963
H  -2.2275848160  -0.8374399753  -0.2928552155
H  -1.2571367841   1.6928024052  -0.8962456933
C   0.2351878900  -0.0294823770  -0.9962553015
O  -0.0191700921  -1.4000793608  -0.9335058268
O   0.9257496195   0.4343179950  -2.0924771887
H   0.4241616165   0.2271142894  -2.9002673103
H   1.0750461747   1.6615471743   0.1701831203
H   0.9922042956  -1.2735616243   1.4255996902
S   0.6034694886  -0.0607819082   1.8834973815
H  -1.5144195455  -0.3740150778   1.1574024554
H   0.8072097751  -1.8746271384  -1.1320832344
15
Conformer name: 7 Relative energy: 37.57 kcal/mol
C  -0.8827239127   0.7628106840  -0.4810121773
C   0.4650561243   0.7883094927   0.2921999035
N  -1.9524901918  -0.0438724369   0.1480704016
H  -2.8042921795   0.5052066626   0.3095230119
H  -2.1789394346  -0.8706818596  -0.4224720657
H  -1.2237639321   1.6398934287  -1.0309744859
C   0.2881665136  -0.0410157483  -0.9687961554
O   0.0453686151  -1.4091247891  -0.8139706217
O   0.8450460156   0.3864759850  -2.1539421174
H   1.8141164559   0.3802222166  -2.0863084541
H   1.0337466528   1.7177119083   0.2078018543
H   0.4083726875   0.9908099557   2.6392507094
S   0.5721400268  -0.1013672553   1.8556194464
H  -1.5858220595  -0.3869267577   1.0668095179
H   0.8800894380  -1.9044403544  -0.8585206808
15
Conformer name: 8 Relative energy: 37.63 kcal/mol
C   0.3241686398  -0.5864231754  -0.1208796154
C  -0.6390885614  -0.6188732561   1.0458398780
N   0.8252227668   0.8013549101  -0.5156450959
H   0.3940936875   1.5768210279  -0.0030456601
H   1.8158353177   0.9083796655  -0.7463641078
H   1.1461827507  -1.3079386467  -0.1207575414
C  -0.0535197617  -0.0422463006  -1.4537896362
O  -1.3271710629   0.3911534749  -1.6065935117
O   0.6790135512  -0.3399888828  -2.5710417365
H   0.3529451078  -1.1702387719  -2.9617017705
H  -0.9366295135  -1.6617476574   1.2276740009
H  -1.5464293921  -0.0419223411   0.8137371345
S   0.0741024421   0.1418831846   2.5540276911
H   1.0202547692  -0.8010292754   2.7678665586
H  -1.3919476013   0.9028591087  -2.4340574371
15
Conformer name: 9 Relative energy: 37.80 kcal/mol
C   0.9358740522  -0.3681846623  -0.3330956412
C   0.6965198518  -0.9041807328   1.0779559706
N   0.6540586398   1.1104878732  -0.5507498508
H   0.2144206925   1.5373765057   0.2835549898
H   1.3272476668   1.6567537729  -1.0910082632
H   1.8645283790  -0.6807517850  -0.8206174226
C  -0.1547136021  -0.0587641459  -1.2708974671
O  -1.4259690832  -0.2056195716  -0.8312951407
O   0.1512388648  -0.1662480590  -2.5869041429
H  -0.5047238509   0.2784375603  -3.1513097788
H   1.6738910763  -1.0458887482   1.5611901958
H   0.2072687227  -1.8860682830   1.0059466311
S  -0.2422912505   0.2006487111   2.2017088997
H  -1.4759560129  -0.1502679477   1.7765775559
H  -2.0633934500   0.2415843067  -1.4148703590
15
Conformer name: 10 Relative energy: 38.05 kcal/mol
C   0.7245083611  -0.4393381016  -0.1427110641
C   0.9170840387   0.3524543453   1.1246423802
N   1.2839498691   0.1466229781  -1.4631027811
H   1.7116210433  -0.4925877546  -2.1372117591
H   1.6623306597   1.0956446757  -1.4241908886
H   0.9124452825  -1.5158398758  -0.0998724494
C  -0.2313677481  -0.0010766564  -1.1810354616
O  -0.8768512203   1.1692245897  -0.9625783433
O  -0.7597899636  -0.8851678036  -2.0798460673
H  -1.4948188468  -1.3673905175  -1.6601108622
H   1.9119149639   0.1818169705   1.5584362311
H   0.7755374804   1.4281968585   0.9455433280
S  -0.4091917943  -0.1569790264   2.2897970073
H   0.2273194608  -1.2560848935   2.7542781515
H  -1.3590109545   1.4210536448  -1.7715497295
15
Conformer name: 11 Relative energy: 38.05 kcal/mol
C   0.9424890213  -0.3826599363  -0.3414558875
C   0.6602282463  -0.9373469105   1.0564224954
N   0.6821142754   1.1004114528  -0.5483090406
H   0.2505183593   1.5297075333   0.2893022414
H   1.3563211035   1.6379534443  -1.0958040179
H   1.8666545609  -0.7096597514  -0.8274380468
C  -0.1544852703  -0.0538182314  -1.2638521803
O  -1.4112564995  -0.1947687026  -0.7860149083
O   0.1203443456  -0.1536116104  -2.5865610634
H  -0.5675355500   0.2647878350  -3.1324857395
H   1.6103113201  -1.1853595849   1.5460139133
H   0.0800981937  -1.8645405925   0.9390573261
S  -0.2998702603   0.1888604630   2.1501682300
H   0.7564749375   0.6095540554   2.8813294494
H  -2.0602105078   0.3196657718  -1.2969775284
15
Conformer name: 12 Relative energy: 39.35 kcal/mol
C   0.6515878398  -0.4860713999  -0.1208638700
C   0.8829258471   0.3253501776   1.1270701673
N   1.3099087627   0.0349214511  -1.4243362729
H   1.7585823473   0.9540896170  -1.3939787787
H   1.7175607571  -0.6542448139  -2.0596533182
H   0.7577549372  -1.5721228458  -0.0424184631
C  -0.2183609661  -0.0116183959  -1.2195540171
O  -0.6874676701   1.2758376817  -1.2443640083
O  -0.8714498730  -0.9595254121  -1.9314641949
H  -1.2093925581  -0.5701776911  -2.7591410901
H   1.8635306581   0.0763339357   1.5592457036
H   0.8412037701   1.4056099129   0.9280931444
S  -0.3748254528  -0.1579716598   2.3736308425
H  -1.3555386345   0.6434606339   1.9012990921
H  -1.5929405560   1.2891703775  -0.8860791050
15
Conformer name: 13 Relative energy: 39.83 kcal/mol
C   0.7020407802  -0.4449400421  -0.1724296853
C   0.9043115938   0.3342327176   1.1038171267
N   1.3506724941   0.1135790618  -1.4460003189
H   1.7832305119   1.0364105845  -1.3728370592
H   1.7955390934  -0.5516617979  -2.0806090200
H   0.8293804946  -1.5297098928  -0.1087174943
C  -0.2593391341   0.0016130961  -1.1894950170
O  -0.8330075696   1.2087126212  -1.0002984637
O  -0.8361554752  -0.9551870825  -1.9421472889
H  -1.2597636543  -0.5941681344  -2.7405104838
H   1.8828445561   0.0828597592   1.5394665001
H   0.8530292447   1.4191744025   0.9340836313
S  -0.3629269538  -0.1946136062   2.3186956468
H  -1.3783213484   0.4961525369   1.7525422910
H  -1.2878853316   1.5284741844  -1.7988406178
15
Conformer name: 14 Relative energy: 62.18 kcal/mol
C  -1.0403648891   0.6360092411  -0.3609512968
C   0.3941165334   0.8657981870   0.1938104529
N  -1.8393335956  -0.2001624371   0.4972409741
H  -2.5823850832   0.3342951129   0.9473195171
H  -2.2688194525  -0.9698022629  -0.0180094411
H  -1.4773728474   1.4894466117  -0.8904311129
C   0.1431301943  -0.0285254925  -1.0128095350
O   0.2198877976  -1.4147348723  -0.8414073773
O   0.6782764813   0.4752675970  -2.1787392963
H   0.0636434131   0.3035098557  -2.9132558761
H   0.9273526764   1.8162087280   0.1149743808
H   0.5466859829  -1.2564984637   1.2322923134
S   0.6011503579   0.0029073865   1.7656533763
H   1.9643118529   0.0435582213   1.7924609789
H   1.0040305992  -1.7153502321  -1.3354875772
15
Conformer name: 15 Relative energy: 62.43 kcal/mol
C  -1.0776656815   0.5365355443  -0.3961607002
C   0.3173647811   0.8760855251   0.1947652218
N  -1.8324590462  -0.3474524412   0.4563994142
H  -2.5764118236   0.1636981179   0.9333323052
H  -2.2780495159  -1.0963596598  -0.0755129950
H  -1.5632252890   1.3488577984  -0.9474580731
C   0.1751451770  -0.0283872202  -1.0179242964
O   0.4825139934   0.5041578847  -2.2510285194
O   0.5411795457  -1.3534617191  -0.7906657389
H   0.1202454607  -1.9148688554  -1.4644162782
H   0.7622785960   1.8714872392   0.1265591598
H   1.9098565923   0.2241758820   1.8643751097
S   0.5575785341   0.0628124903   1.7959006150
H   0.6372657285  -1.2100016322   1.3109790088
H   1.4408839738   0.4296794368  -2.4013598950
15
Conformer name: 16 Relative energy: 64.27 kcal/mol
C  -1.0089703097   0.6543341503  -0.3570976692
C   0.4433205456   0.8434440484   0.1960853232
N  -1.8534778434  -0.1361331472   0.5001179710
H  -2.7022014820   0.3661948318   0.7570828501
H  -2.1203905482  -1.0170739899   0.0582647141
H  -1.4096280141   1.5367243976  -0.8649664444
C   0.1449792918  -0.0373726358  -1.0179730085
O   0.1467762592  -1.4181186320  -0.8743581073
O   0.6966724269   0.4785200810  -2.1733415458
H   0.1085749046   0.2745437394  -2.9213153465
H   0.9964118354   1.7813390413   0.1146946338
H   1.8248370251   0.4306163494   2.0986568839
S   0.6225788313  -0.0916307363   1.7264545321
H  -0.1022056531   0.6989334571   2.5626480587
H   0.9830598891  -1.7531444043  -1.2425078182
15
Conformer name: 17 Relative energy: 64.50 kcal/mol
C  -1.0707613807   0.5322072403  -0.3885250208
C   0.3384907388   0.8801449538   0.1950350087
N  -1.8433176528  -0.3281665824   0.4704721931
H  -2.7261497255   0.1100311105   0.7308505306
H  -2.0560247057  -1.2223962966   0.0277133122
H  -1.5529810052   1.3559934464  -0.9235369987
C   0.1704237084  -0.0300475345  -1.0172114235
O   0.5297726454  -1.3531896467  -0.7900261379
O   0.4707288049   0.5054637157  -2.2513475617
H   1.4265128656   0.4148192453  -2.4103466965
H   0.7837572731   1.8735435244   0.1150920657
H   1.7774838848   0.5633812969   2.0804255064
S   0.5897095105  -0.0134943392   1.7441666174
H  -0.1424855527   0.7757445110   2.5766074909
H   0.1620014516  -1.8973839009  -1.5081286127
15
Conformer name: 18 Relative energy: 65.79 kcal/mol
C  -1.1029410074   0.6086535889  -0.4237243168
C   0.2646642376   0.9175494262   0.2530949415
N  -1.9336426531  -0.3362632994   0.2687441911
H  -2.4945416462   0.1336417285   0.9814424874
H  -2.5821891069  -0.8010526773  -0.3681169316
H  -1.5278370541   1.4534299658  -0.9825099585
C   0.1838572197   0.0829335992  -0.9924914726
O   0.3826004843  -1.3927613635  -0.6884043872
O   0.7954367428   0.4175474694  -2.1502799621
H   0.1921173951   0.2901987839  -2.9044626044
H   0.6656477799   1.9298884003   0.1616706383
H   0.4759768877  -1.3999186559   0.3431617908
S   0.5686088001   0.0231541283   1.7985334370
H   1.9007370790   0.2761421063   1.8203571659
H   1.2535924691  -1.6411296740  -1.0732009894
15
Conformer name: 19 Relative energy: 66.06 kcal/mol
C  -1.1214730547   0.5569845614  -0.4757251246
C   0.2093678145   0.9357250631   0.2629012443
N  -2.0016850116  -0.3621471248   0.1835687235
H  -2.7885603291   0.1370435404   0.6007091909
H  -2.3890548096  -1.0500721205  -0.4634891036
H  -1.5221200641   1.3916007193  -1.0653071524
C   0.2066455048   0.0711145152  -0.9701999426
O   0.4788178799  -1.3684808650  -0.6088095650
O   0.8414245873   0.4175304404  -2.1153218995
H   0.2721330698   0.2461151950  -2.8866622726
H   0.5769213126   1.9602734751   0.1696770533
H   0.6563988226  -1.2779984323   0.4457179751
S   0.6222105041   0.0630302859   1.7911448004
H  -0.6591201015  -0.3119602667   2.0597314074
H   1.3284524437  -1.6076520233  -1.0445609294
15
Conformer name: 20 Relative energy: 67.33 kcal/mol
C  -1.0999581192   0.5660988740  -0.4870342893
C   0.2223060867   0.9401303836   0.2770621214
N  -1.9933437463  -0.3463375117   0.1617830412
H  -2.8016618068   0.1534506833   0.5341316665
H  -2.3456029798  -1.0526525131  -0.4859526516
H  -1.4853384464   1.3984632723  -1.0884910547
C   0.2279685530   0.0805483876  -0.9648156946
O   0.4630202451  -1.3676255832  -0.6014583100
O   0.7531756476   0.3715473819  -2.1792060357
H   1.6247703603   0.7939754380  -2.0812046635
H   0.5811994558   1.9701068329   0.2061450648
H   0.6901639030  -1.2948255983   0.4342758616
S   0.6073014611   0.0562587532   1.8067304293
H  -0.6799750526  -0.3458606147   2.0121776008
H   1.2367183078  -1.6968114438  -1.1090387833
15
Conformer name: 21 Relative energy: 67.71 kcal/mol
C  -1.0775500881   0.6169530612  -0.4383320323
C   0.2776836762   0.9216963225   0.2683491534
N  -1.9281030147  -0.3181789067   0.2418697027
H  -2.5255361494   0.1645953094   0.9148380697
H  -2.5424253788  -0.8011960405  -0.4155334642
H  -1.4819508857   1.4596019828  -1.0143729479
C   0.2099941601   0.0885480249  -0.9861898216
O   0.3674224128  -1.3928161634  -0.6808720955
O   0.7042607350   0.3786963409  -2.2109787540
H   1.6007366655   0.7511606931  -2.1414854740
H   0.6734693510   1.9386122470   0.2014557090
H   0.4982865036  -1.4122653810   0.3425914140
S   0.5511680550   0.0149409968   1.8135679392
H   1.8804673677   0.2761541737   1.8743006917
H   1.1772478968  -1.7231828685  -1.1270694183
15
Conformer name: 22 Relative energy: 68.76 kcal/mol
C  -1.0293107269   0.5647523402  -0.5657179112
C   0.2894021378   0.8856479003   0.2936711796
N  -2.0741762118  -0.2832599963  -0.1469682576
H  -1.7944297144  -1.1815599434   0.2364972116
H  -2.8085317200   0.1616791162   0.3964577481
H  -1.3369107661   1.4498992879  -1.1288928516
C   0.2870809760  -0.0160161939  -0.9451775993
O   0.5380439472  -1.3491228278  -0.5999827228
O   0.8545563777   0.4514345642  -2.1060263843
H   1.8149965508   0.2976265670  -2.0786374242
H   0.7629849807   1.8691975018   0.2610320348
H   1.7426905259  -0.2867307679   1.8956007125
S   0.4100416162  -0.0105716652   1.8402231050
H   0.4839833333   1.0391900920   2.7025811560
H   0.2071581463  -1.9200975396  -1.3167326669
15
Conformer name: 23 Relative energy: 69.69 kcal/mol
C  -1.0210005464   0.6208620728  -0.5220119788
C   0.3463006861   0.8762392701   0.2922907348
N  -2.0823876655  -0.1830838191  -0.0788310916
H  -1.8843752590  -1.1615605874   0.0997133688
H  -2.7694445660   0.2374945132   0.5366256289
H  -1.2943471766   1.5342986553  -1.0584203961
C   0.2579508554  -0.0171800405  -0.9452162021
O   0.3063722883  -1.3968601677  -0.7024093541
O   0.9923245678   0.4430219489  -2.0161460164
H   0.4924835721   0.2819969668  -2.8353943990
H   0.8577833618   1.8409013766   0.2611120326
H   1.8002887514  -0.2491044206   1.9124478122
S   0.4558021385  -0.0532049433   1.8143252680
H   0.4444511760   0.9808387980   2.6982590898
H   1.1443228820  -1.7230403462  -1.0743072014
15
Conformer name: 24 Relative energy: 69.79 kcal/mol
C  -1.0388075284   0.5788741958  -0.5923901628
C   0.2713460703   0.8857183793   0.2697250159
N  -2.1055208600  -0.2493209932  -0.1845774223
H  -1.8362026218  -1.1465080184   0.2099251298
H  -2.8290378177   0.2116635723   0.3609318451
H  -1.3284382847   1.4671968781  -1.1611562428
C   0.2869585526  -0.0307901233  -0.9402115231
O   0.4836993209  -1.3618677004  -0.5403684551
O   1.0392878851   0.4200248565  -2.0029603059
H   0.5210733521   0.3521807292  -2.8219204852
H   0.7757706832   1.8530363974   0.2195287658
H   1.7123496724  -0.3889264292   1.7849671995
S   0.4062019746  -0.0035228325   1.8238237708
H   0.6259826149   1.0531959714   2.6511732439
H   0.2482603421  -1.9606565767  -1.2695657397
15
Conformer name: 25 Relative energy: 73.61 kcal/mol
C  -1.0623124630   0.5747873093  -0.5187587467
C   0.2339753997   0.9221055200   0.3239419915
N  -2.1042610168  -0.3171789524  -0.1431797239
H  -1.8179956966  -1.1022238870   0.4386345395
H  -2.8687657805   0.1734552842   0.3191685301
H  -1.4085756913   1.4337926172  -1.1020196659
C   0.2795517044   0.1023496389  -0.9485115676
O   0.4656760017  -1.3850180539  -0.6088890524
O   0.8893725665   0.3954706792  -2.1179074941
H   1.7724919595   0.7746455738  -1.9587819594
H   0.5959978568   1.9540237027   0.2883244892
H   0.7075326179  -1.3906571282   0.3889324312
S   0.4506423233   0.0227509401   1.8765786609
H   1.7803415862   0.2551191590   2.0030759155
H   1.1771210382  -1.7639109482  -1.1690592644
