# Supplementary material for: Benchmark Ab Initio Determination of the Conformers, Proton Affinities, and Gas-Phase Basicities of Cysteine
Source: J Phys Chem A. 2022 Dec 16;126(51):9667–79. doi: 10.1021/acs.jpca.2c07035 (PMC9806835; doi:10.1021/acs.jpca.2c07035)
Supplement: Supplementary file 9 — jp2c07035_si_009.xyz [file jp2c07035_si_009.xyz]

15
Conformer name: 1 Relative energy: 25.37 kcal/mol
C  -0.7074070500  -0.8478656650  -0.7304891121
C  -0.3254964562   1.0845334675   0.7875670712
N  -0.0791789541  -1.8327149038  -1.2742307612
H   0.9144989029  -1.6991756066  -1.4944367192
H  -0.5270820961  -2.7302602652  -1.4584624975
H  -1.7679100278  -0.9529251236  -0.4863647991
C  -0.0071332068   0.5028274679  -0.5874710189
O   1.3624134957   0.2073663171  -0.7443758248
O  -0.4565782501   1.2807427673  -1.6773525198
H  -0.9347591141   2.0641668213  -1.3602963783
H  -1.3914840387   1.3510278738   0.8535295975
H   0.2937292184   1.9762633803   0.9674567308
S   0.0568858931  -0.2465498411   2.0056888272
H  -1.0936675254  -0.1430510125   2.7065324161
H   1.8124018616   1.0107378404  -1.0552836665
15
Conformer name: 2 Relative energy: 59.45 kcal/mol
C   0.6713112114   0.6937351237  -0.4665799437
C   0.6378822608   0.8416489313   1.0028627252
N  -0.1305351269   1.8525963472  -1.1582721244
H  -1.1225144519   1.5702467873  -1.1838778749
H  -0.0262304967   2.6955546918  -0.5825900526
H   1.6964080211   0.7959959742  -0.8569740609
C   0.0272856653  -0.5678908781  -1.0443083715
O  -1.0608358025  -0.5563799805  -1.6018793207
O   0.7888424848  -1.6515821446  -0.8245867820
H   0.3346664394  -2.4213441682  -1.2203980389
H   1.5215810383   1.2224725711   1.5131526413
H   0.3794413441  -1.0930599647   2.6371937620
S  -0.3744084714  -0.2356060809   1.8716866547
H  -0.8306903050   0.4558547227   2.9521144536
H   0.1617310560   2.0427262924  -2.1264173861
15
Conformer name: 3 Relative energy: 59.70 kcal/mol
C   0.6675618304   0.7118639579  -0.5116886796
C   0.6586624257   0.7900116829   0.9669568805
N  -0.1677826095   1.8800712367  -1.1213497552
H  -0.0623029361   2.6966069398  -0.5070728087
H   0.0977111404   2.1227863624  -2.0854737112
H   1.6834858351   0.8329953241  -0.9164398093
C   0.0022837104  -0.5421403480  -1.0641370511
O  -1.1751855250  -0.5621047682  -1.4018995662
O   0.8294123592  -1.5956623546  -1.0334698142
H   0.3481410317  -2.3708604197  -1.3852066897
H  -1.1560435496   1.5813412302  -1.1326050260
H   1.5813966566   1.0619912430   1.4795203113
S  -0.2725441858  -0.2395025830   1.9773360356
H  -1.5786658990  -0.0750161004   1.6288791356
H  -0.2556461277  -1.5435786094   1.5200901056
15
Conformer name: 4 Relative energy: 61.62 kcal/mol
C   0.5891910422   0.7013989857  -0.4278844042
C   0.6102250175   0.8824985039   1.0249406533
N  -0.3419641570   1.7877950311  -1.1269655799
H  -0.3268728511   1.7538196563  -2.1558137743
H  -1.3093662827   1.6632194247  -0.8048828208
H   1.5758498459   0.9303861952  -0.8665815521
C   0.1537196363  -0.6593756986  -0.9941686443
O   0.2676784663  -1.7070317192  -0.3915209021
O  -0.3343912093  -0.5333627859  -2.2574818895
H  -0.5408754808  -1.4281150065  -2.5913759655
H   1.5282731233   1.2433115314   1.4860642419
H   0.4400714737  -1.1587544386   2.5622615395
S  -0.3487255106  -0.2041521926   1.9645459902
H  -0.5554435980   0.4841815522   3.1157800968
H  -0.0330380597   2.7073072031  -0.7911920035
15
Conformer name: 5 Relative energy: 62.30 kcal/mol
C   0.6130454610   0.6878834223  -0.4628308649
C   0.4555091268   0.9315144252   0.9825979422
N  -0.1770632740   1.7797925247  -1.2763138790
H  -0.0402795017   1.7252027328  -2.2952365670
H  -1.1808995147   1.6939512450  -1.0775931813
H   1.6559967638   0.8440828272  -0.7905803838
C   0.1822736486  -0.6826417099  -0.9832199117
O   0.5398199298  -1.7264851700  -0.4769461157
O  -0.6439749544  -0.5793092007  -2.0617983809
H  -0.8547263833  -1.4848431582  -2.3636379796
H   1.2627904804   1.4447698694   1.5053048534
H  -0.0394291050  -1.4420135873   1.7224781211
S  -0.3172997405  -0.1421782873   2.0773644774
H  -1.6253621008  -0.2509336833   1.7076640047
H   0.1228814371   2.6974405803  -0.9268412783
15
Conformer name: 6 Relative energy: 64.64 kcal/mol
C   0.7089981574   0.6994928582  -0.4989315588
C   0.7687546733   0.6441560116   0.9660054759
N  -0.1464681000   1.9014232552  -1.0468647738
H   0.1551240319   2.2281609978  -1.9743557995
H  -1.1174042859   1.5564567208  -1.1420250648
H   1.7103649277   0.8533164827  -0.9318822675
C   0.0080295650  -0.5309853467  -1.0897578396
O  -1.1476824036  -0.4735820849  -1.4812028063
O   0.6852957870  -1.6874514077  -1.0402557400
H   1.5727229423  -1.5492050847  -0.6621084007
H  -0.5101935066  -1.4787552444   1.4249970688
H   1.6192854813   1.0236681024   1.5277814174
S  -0.3162739624  -0.2282413383   1.9630025747
H  -1.6023248330   0.1480970693   1.6845154970
H  -0.0978546866   2.6740320154  -0.3732399495
15
Conformer name: 7 Relative energy: 64.92 kcal/mol
C   0.7202318302   0.6706380381  -0.4245053130
C   0.8259144704   0.5591408676   1.0328399118
N  -0.1062712761   1.9203551141  -0.9454025614
H  -0.0643605890   2.6686840358  -0.2463325430
H   0.2247038271   2.2756264135  -1.8520153243
H   1.7193349116   0.8214739303  -0.8658851430
C   0.0091651684  -0.5098179586  -1.1143888385
O   0.6304718289  -1.6948357711  -1.0367209319
O  -1.0679390583  -0.3692046055  -1.6701992184
H  -1.0776573738   1.5936517924  -1.0880301543
H   1.6209853993   1.0468347104   1.5937376358
H  -0.9419327178   0.5256399180   2.8495117965
S  -0.4157205675  -0.2741961195   1.8697879514
H   0.1898855686  -1.1024580430   2.7711289595
H   1.4392245294  -1.6099890197  -0.4993733370
