# Supplementary material for: Benchmark Ab Initio Determination of the Conformers, Proton Affinities, and Gas-Phase Basicities of Cysteine
Source: J Phys Chem A. 2022 Dec 16;126(51):9667–79. doi: 10.1021/acs.jpca.2c07035 (PMC9806835; doi:10.1021/acs.jpca.2c07035)
Supplement: Supplementary file 10 — jp2c07035_si_010.xyz [file jp2c07035_si_010.xyz]

14
Conformer name: I/1 Relative energy: 0.00 kcal/mol
C   0.7264269174   0.6522095174  -0.3508784994
C   1.0169074639   0.0863914725   1.0393356933
N  -0.1001041844   1.8581050268  -0.3846767388
H  -0.8056478880   1.8006327276   0.3447309233
H   0.4544186729   2.6863627145  -0.2160947293
H   1.6816807305   0.8859818992  -0.8324166228
C   0.0847944056  -0.4287284073  -1.2362463309
O   0.3699606688  -1.5961119683  -1.1517370695
O  -0.7936455372   0.0449870897  -2.1239451790
H  -0.8673199207   0.9992765454  -1.9216769867
H   1.5553756760   0.8265360800   1.6322918175
H   1.6279496663  -0.8095552075   0.9583881552
S  -0.4905501187  -0.2934571369   1.9771245324
H  -0.8366854596  -1.3606078052   1.2453289965
14
Conformer name: II/2 Relative energy: 1.49 kcal/mol
C   0.5000319833   0.1629700689  -0.2070554234
C  -0.4374596827  -0.5560250634   0.7675616994
N   0.3717059987   1.6121327986  -0.0629964696
H   0.2579061059   1.8445038673   0.9182976861
H   1.2119820740   2.0802822508  -0.3800790524
H   1.5175981494  -0.2093495339  -0.0566057832
C   0.0749569603  -0.2622121921  -1.6188187325
O   0.3372699065  -1.3432916164  -2.0762715930
O  -0.6560549686   0.6528061960  -2.2688524895
H  -0.6827743070   1.4274967137  -1.6723050468
H  -1.4641245714  -0.2215627111   0.6013274260
H  -0.3949683862  -1.6277280537   0.5862161480
S  -0.0996430894  -0.1951172156   2.5120759435
H   1.1111660031  -0.7666232464   2.5487599324
14
Conformer name: III/3 Relative energy: 1.61 kcal/mol
C   0.6969802377   0.7357461720  -0.3386060215
C   1.0095949522   0.0479555432   0.9919478370
N  -0.0068309893   1.9804769914  -0.1113179283
H  -0.2923318164   2.3764974274  -0.9991192609
H  -0.8663215060   1.7759033721   0.3895381144
H   1.6579289383   0.9554713432  -0.8182067399
C  -0.0315994374  -0.2089004277  -1.2914058684
O  -1.0272513680   0.0593346087  -1.9130011274
O   0.5947533028  -1.4062172076  -1.3918124322
H   0.0949558676  -1.9187582605  -2.0419221732
H   1.6489242472  -0.8183453852   0.8434797716
H   1.5268335367   0.7642482694   1.6290702597
S  -0.4699378815  -0.4452492017   1.9245253033
H  -0.7881953748  -1.4929251617   1.1537164991
14
Conformer name: IV/4 Relative energy: 1.74 kcal/mol
C   0.7174896738   0.7061964898  -0.3309463200
C   1.0221710915  -0.0318031738   0.9745453034
N   0.0467458683   1.9648658394  -0.0635230268
H   0.0370060984   2.5280592944  -0.9052815600
H  -0.9295286197   1.7736002205   0.1383777793
H   1.6786778661   0.9187016951  -0.8106192253
C  -0.0575573070  -0.1879974318  -1.2958603412
O  -1.0877933277   0.1107189535  -1.8427949679
O   0.5655577532  -1.3716482007  -1.4940247022
H   0.0148355630  -1.8672042193  -2.1151862876
H   1.6501447081   0.5993311515   1.5995429045
H   1.5484810368  -0.9621327001   0.7681572584
S  -0.4649329673  -0.5081831483   1.9004367309
H  -0.7809340572   0.7255389091   2.3116005993
14
Conformer name: V/5 Relative energy: 1.78 kcal/mol
C   0.4178320751   0.2642522052  -0.1921084695
C  -0.5323060390  -0.4636333142   0.7687538289
N   0.3634942014   1.6966421403   0.0421892213
H   1.1698341579   2.1486606117  -0.3699088138
H  -0.4470127352   2.0765369159  -0.4366577971
H   1.4310970232  -0.0967122197  -0.0084866010
C   0.0244017497  -0.1139625884  -1.6153198332
O  -0.5842192859   0.5955262577  -2.3772716982
O   0.4063588910  -1.3715290728  -1.9242417668
H   0.0871136726  -1.5437128401  -2.8207197898
H  -1.5454026763  -0.0789605575   0.6346996289
H  -0.5399813397  -1.5318398032   0.5525043362
S  -0.0260310867  -0.3012655547   2.4981644828
H   0.0873644621   1.0322133099   2.4554392189
14
Conformer name: VI/7 Relative energy: 1.95 kcal/mol
C   0.7273204977   0.7169260702  -0.3369572620
C   1.0119708787   0.0714088115   1.0235821897
N  -0.0543996331   1.9349771012  -0.1796768727
H   0.5431701820   2.7494731112  -0.1752605609
H  -0.7063362888   2.0206792167  -0.9505126648
H   1.6954222874   0.8936057504  -0.8262016183
C  -0.0199650285  -0.2367194874  -1.2524421642
O  -0.9995764943   0.0489937636  -1.8937850065
O   0.5724654310  -1.4453023215  -1.3054587004
H   0.0363959710  -1.9843754744  -1.9023051974
H   1.6336268397  -0.8143382734   0.9010180000
H   1.5462076686   0.7876081578   1.6475079674
S  -0.4975154531  -0.4759806994   1.8622228302
H  -1.1128523232   0.7093423393   1.7583739474
14
Conformer name: VII/6 Relative energy: 1.95 kcal/mol
C   0.6522188821   0.7137454746  -0.3525401435
C   0.9993331027   0.1784471341   1.0327438861
N  -0.1862019195   1.8969562055  -0.2454622800
H  -0.4624835820   2.2171828464  -1.1646918371
H  -1.0346049858   1.6541981851   0.2557142881
H   1.5911410073   1.0100559864  -0.8364786661
C   0.0996856377  -0.4114372227  -1.2270427469
O   0.2684477671  -1.5918434738  -1.0372595527
O  -0.5810378229   0.0620004057  -2.2931628896
H  -0.8536067572  -0.7122564772  -2.8041483165
H   1.6882255565  -0.6593336831   0.9614073920
H   1.4688269213   0.9796749062   1.6015659882
S  -0.4512699884  -0.3282332935   2.0042049856
H  -0.6679656780  -1.4687948223   1.3384449628
14
Conformer name: VIII/8 Relative energy: 2.10 kcal/mol
C   0.7359937889   0.6233273247  -0.3417357724
C   1.0201068009   0.0109609399   1.0298913398
N  -0.0551175109   1.8524856286  -0.3496426680
H  -0.7914589071   1.7876284527   0.3468807613
H   0.5138934267   2.6587283264  -0.1297315023
H   1.6959450636   0.8446062120  -0.8198492474
C   0.0691126582  -0.4211124199  -1.2540561749
O   0.3404959238  -1.5924790531  -1.2091166706
O  -0.7999858806   0.0935813528  -2.1301492745
H  -0.8502977752   1.0445456911  -1.9132889871
H   1.6671995300   0.6598420402   1.6177550502
H   1.5180024045  -0.9468726347   0.8918130446
S  -0.4931441679  -0.3382982651   1.9770149617
H  -0.5621313773   0.8395861230   2.6082285757
14
Conformer name: IX/10 Relative energy: 2.17 kcal/mol
C  -0.5643653270  -0.6415767995   0.3432513023
C   0.8320753432  -1.0964703837  -0.0497982527
N  -1.5348379987  -1.6625981017  -0.0623733623
H  -1.5699632176  -1.7240072434  -1.0744149090
H  -2.4639430098  -1.4142960485   0.2563422135
H  -0.6245646115  -0.5249952003   1.4258000463
C  -0.8988720946   0.6955518327  -0.3025889926
O  -0.4504301317   1.0987593491  -1.3493211437
O  -1.8385467884   1.3658534873   0.3973409532
H  -2.0410529933   2.1643916728  -0.1094672568
H   1.0207072782  -2.0631700637   0.4152531378
H   0.9011665256  -1.2156797568  -1.1308460928
S   2.1464655780   0.0139425788   0.5205466518
H   1.9207368575   0.9751257268  -0.3824962751
14
Conformer name: X/9 Relative energy: 2.55 kcal/mol
C   0.3120643019   0.2570502033  -0.1994367857
C  -0.3525736172  -0.6301961027   0.8520712188
N  -0.0766038005   1.6675120877  -0.1750369255
H  -1.0705382401   1.7517178587   0.0136150800
H   0.3964761509   2.1448741307   0.5814845746
H   1.3966374041   0.2169925634  -0.0576764547
C   0.0692352675  -0.3182146226  -1.6048193851
O   0.0185137763  -1.4989822410  -1.8304158841
O  -0.0449883141   0.6112833037  -2.5618622942
H   0.0040688491   1.4681346497  -2.0948387066
H  -0.0789508393  -1.6705074788   0.6947269622
H  -1.4390860769  -0.5604040631   0.7580298750
S   0.0223134173  -0.1242753250   2.5533393496
H   1.2884923321  -0.5595819581   2.5608923106
