# Supplementary material for: Benchmark Ab Initio Determination of the Conformers, Proton Affinities, and Gas-Phase Basicities of Cysteine
Source: J Phys Chem A. 2022 Dec 16;126(51):9667–79. doi: 10.1021/acs.jpca.2c07035 (PMC9806835; doi:10.1021/acs.jpca.2c07035)
Supplement: Supplementary file 11 — jp2c07035_si_011.xyz [file jp2c07035_si_011.xyz]

15
Conformer name: IN/N1 Relative energy: 0.00 kcal/mol
C   0.8203338047   0.5120095602  -0.3176152213
C   1.0070052385  -0.2471242558   0.9997640881
N   0.1112962253   1.8099445960  -0.0806322470
H   0.7405320803   2.5752235206   0.1544399018
H  -0.4379255852   2.0310580050  -0.9226625757
H   1.7860680838   0.7253912577  -0.7800177083
C  -0.0464704087  -0.2137087587  -1.3482314436
O  -0.9185476170   0.3583123621  -1.9531035395
O   0.3101258896  -1.4813867813  -1.4803894820
H  -0.2242375116  -1.8883379685  -2.1807525351
H   1.7340900879   0.2706587019   1.6267089813
H   1.3993351755  -1.2379273108   0.7842801331
S  -0.5155462026  -0.3410311589   1.9803553000
H  -1.1581228506  -1.2119443215   1.1886231163
H  -0.5519566446   1.6486937149   0.6982110279
15
Conformer name: IIN/N2 Relative energy: 0.54 kcal/mol
C   0.4974032181   0.1049772044  -0.2165015129
C  -0.3590864899  -0.6967940031   0.7771615769
N   0.3512371234   1.5691963024   0.0616432902
H   1.1655287244   2.1039170610  -0.2389973755
H   0.2197750456   1.6887415951   1.0789749903
H   1.5490469073  -0.1611989267  -0.1219301642
C   0.0032706009  -0.0979641603  -1.6443739110
O   0.3181827273  -1.3057896053  -2.0845424342
O  -0.6226036156   0.7479177978  -2.2321302117
H  -0.4562562338   1.9176576717  -0.4715195833
H  -0.1492404212  -1.7555699448   0.6426778954
H  -1.4198298888  -0.5374675046   0.5691662343
S  -0.1173911380  -0.1855825630   2.4984640212
H   1.1294718564  -0.6613065051   2.6277924089
H  -0.0405268477  -1.4229889989  -2.9784756982
15
Conformer name: IIIN/N3 Relative energy: 1.44 kcal/mol
C   0.8196966102   0.5297274937  -0.3156213600
C   1.0294051749  -0.2065118734   1.0103171228
N   0.0886614747   1.8180299498  -0.0980064486
H   0.7032985968   2.6009261681   0.1155870748
H  -0.4717264996   2.0076914980  -0.9413783961
H   1.7788623849   0.7504161594  -0.7874112058
C  -0.0416293938  -0.2255982699  -1.3330672153
O   0.3218588147  -1.4924264468  -1.4357257990
O  -0.9124696741   0.3321492770  -1.9531146666
H  -0.5663019483   1.6562268179   0.6874187240
H   1.4472611754  -1.1862660226   0.7913291394
H   1.7376276807   0.3346658166   1.6349038347
S  -0.5541411384  -0.3926075965   1.8976838979
H  -0.1796265459   0.2377510737   3.0167113705
H  -0.2192038505  -1.9233116236  -2.1163283316
15
Conformer name: IVN/N4 Relative energy: 1.75 kcal/mol
C   0.4794063437   0.1072487544  -0.2090360063
C  -0.3943310797  -0.6908362552   0.7713771922
N   0.3341438028   1.5724040939   0.0629010126
H   0.1839834003   1.6912913834   1.0778678310
H   1.1580451590   2.1023415402  -0.2197264530
H   1.5291711148  -0.1614265364  -0.0980852675
C   0.0060873730  -0.0996732469  -1.6431242092
O  -0.6079099469   0.7469002965  -2.2424477935
O   0.3248923281  -1.3088652966  -2.0758249916
H  -0.0191289534  -1.4263715566  -2.9754777824
H  -0.1873278681  -1.7479633904   0.6193482055
H  -1.4501156649  -0.5139419300   0.5650267945
S  -0.0222544937  -0.2106966314   2.4904707218
H  -1.2839782362   0.0458206980   2.8539012623
H  -0.4600606996   1.9235474510  -0.4879224178
15
Conformer name: VN/N5 Relative energy: 3.19 kcal/mol
C   0.7771596931   0.5513860327  -0.3275493403
C   1.0147645588  -0.0902468207   1.0374044553
N  -0.0615243308   1.7900063078  -0.1645548549
H   0.4825984827   2.5709075142   0.2022200616
H  -0.4913774532   2.0601225686  -1.0518116299
H   1.7228572926   0.8516445822  -0.7838127998
C   0.0744579279  -0.4079819738  -1.2910767099
O   0.2140903254  -1.5932330815  -1.2501237864
O  -0.6753452305   0.2728893511  -2.1777008448
H  -1.0719261739  -0.3548540179  -2.8015499766
H   1.5055694507  -1.0486867178   0.8850292743
H   1.6761167911   0.5368917194   1.6367885665
S  -0.5060508937  -0.2953250005   2.0033027996
H  -0.8019340483   1.5546597883   0.5207527195
H  -0.9896108866  -1.3268712631   1.2963192487
15
Conformer name: VIN/N6 Relative energy: 4.38 kcal/mol
C   0.4851694373   0.0811943313  -0.2105386455
C  -0.3976878597  -0.6797532234   0.7895479471
N   0.3644147617   1.5554527026   0.0552609887
H  -0.5107037977   1.9177533388  -0.3301821664
H   0.3700235910   1.6738489112   1.0830653331
H   1.5312915578  -0.1878947481  -0.0705719024
C   0.0784519962  -0.2614371403  -1.6389646850
O   0.3040986967  -1.3265392978  -2.1271643083
O  -0.5906351372   0.7582950934  -2.2136036869
H  -0.8702224294   0.4843231195  -3.1011389987
H  -0.2283565275  -1.7458697219   0.6546695082
H  -1.4534607682  -0.4820412449   0.5892829084
S  -0.1119586847  -0.1688816968   2.5047614550
H   1.1016340422  -0.7249313758   2.6295713406
H   1.1278441784   2.0893632824  -0.3592625289
15
Conformer name: VIIN/N7 Relative energy: 4.96 kcal/mol
C   0.7913131100   0.5546524036  -0.3252176114
C   1.0263802728  -0.0940001252   1.0367312310
N  -0.0379933698   1.7988572076  -0.1663975718
H  -0.4674350816   2.0660334018  -1.0549358398
H   0.5087727671   2.5785134882   0.1983070076
H   1.7347370498   0.8421092708  -0.7932836708
C   0.0724109770  -0.4060837944  -1.2792680650
O   0.2374397532  -1.5876812486  -1.2546338198
O  -0.7138300658   0.2712213581  -2.1371865004
H  -1.1224974235  -0.3585597578  -2.7510296179
H   1.7004226329   0.5082322054   1.6430909185
H   1.4950963308  -1.0596685976   0.8597037904
S  -0.5407450081  -0.3584258975   1.9297140143
H  -0.3001099582   0.5072240815   2.9219086341
H  -0.7825891188   1.5655467632   0.5144635211
15
Conformer name: VIIIN/N8 Relative energy: 5.68 kcal/mol
C   0.4703478775   0.0854353414  -0.2054017953
C  -0.4161138942  -0.6835409520   0.7851008283
N   0.3416148346   1.5588233857   0.0574713655
H  -0.5279113845   1.9202381910  -0.3404076307
H   0.3345151676   1.6731707540   1.0862214710
H   1.5170189435  -0.1773528376  -0.0545031229
C   0.0798296625  -0.2627314740  -1.6368069004
O   0.3010632487  -1.3324634785  -2.1162837766
O  -0.5697841227   0.7612057878  -2.2270066973
H  -0.8362836585   0.4853278864  -3.1179380826
H  -0.2238488646  -1.7446888509   0.6406823455
H  -1.4709543518  -0.4969647175   0.5828756131
S  -0.0227369276  -0.1971289705   2.4977849559
H  -1.2595769858   0.1805284826   2.8404351229
H   1.1109918603   2.0937825983  -0.3446356515
15
Conformer name: IXN/N10 Relative energy: 7.17 kcal/mol
C   0.4317181709   0.6217941201  -0.3630202509
C  -0.4672141909   0.8584972412   0.8608080416
N   0.2579644662   1.7528515061  -1.3556034309
H  -0.1129338652   2.5957496777  -0.9180072645
H   1.1346459602   1.9904885009  -1.8202117558
H   1.4771079383   0.5745546393  -0.0630978743
C   0.0284680459  -0.6169502169  -1.1646288569
O   0.3652451900  -1.7397316507  -0.5572350103
O  -0.5531660636  -0.5221853236  -2.2197898906
H  -0.3941753405   1.4043810613  -2.0799603082
H  -0.3329641149   1.8917474998   1.1909852894
H  -1.5181794433   0.7248056550   0.5981097433
S  -0.0117843266  -0.1300446600   2.3019408659
H  -0.4692572657  -1.2985819158   1.8400434686
H   0.0725024101  -2.4886865557  -1.1017051175
15
Conformer name: XN/N9 Relative energy: 7.31 kcal/mol
C   0.3274446065   0.6255603172  -0.3498472791
C  -0.5368180848   0.7680159382   0.9077829390
N   0.1020538393   1.7891178711  -1.2933167900
H   0.7801299345   2.5370677843  -1.1557000698
H  -0.8345035718   2.1801114502  -1.1789038729
H   1.3846319892   0.6248042485  -0.0804294649
C   0.0429397390  -0.6011908130  -1.2203999591
O   0.0179007558  -1.7209762287  -0.5195706748
O  -0.1229986854  -0.5052975346  -2.4128508301
H   0.1644883122   1.4111991839  -2.2538537074
H  -1.5732338079   0.4982716019   0.6967142831
H  -0.5216047733   1.8153205788   1.2198702993
S   0.1004394119  -0.1325036299   2.3386820754
H  -0.2238680403  -1.3545339818   1.9041022767
H  -0.1373925021  -2.4637816420  -1.1253336173
