# Supplementary material for: Benchmark Ab Initio Determination of the Conformers, Proton Affinities, and Gas-Phase Basicities of Cysteine
Source: J Phys Chem A. 2022 Dec 16;126(51):9667–79. doi: 10.1021/acs.jpca.2c07035 (PMC9806835; doi:10.1021/acs.jpca.2c07035)
Supplement: Supplementary file 12 — jp2c07035_si_012.xyz [file jp2c07035_si_012.xyz]

15
Conformer name: IO/O1 Relative energy: 0.00 kcal/mol
C   0.3647015824   0.7327176702  -0.4527070292
C  -0.3774126388   1.0358089280   0.8582431179
N   0.0691436729   1.6512982010  -1.5480594004
H   0.8251693282   2.2987233879  -1.7267082821
H  -0.7776914284   2.1848538682  -1.3885838991
H   1.4419158927   0.7295389269  -0.2589747660
C   0.0533442592  -0.6605885595  -1.0046311499
O   0.0616161693  -1.7276811941  -0.3147731387
O  -0.2057464687  -0.7444881788  -2.2413537156
H  -0.1752120434   0.2187487957  -2.5463783485
H  -1.4576726314   0.9810906253   0.7064034018
H  -0.1333470254   2.0492040670   1.1715125089
S  -0.0105845640  -0.1289641667   2.2082011181
H   1.2706938736   0.2301589982   2.3778166053
H   0.1855985183  -1.4983035936   0.6534463530
15
Conformer name: IIO/O2 Relative energy: 1.12 kcal/mol
C   0.3502777833   0.7287016652  -0.4374329129
C  -0.4347018401   1.0202865615   0.8512664007
N   0.0896469727   1.6556245249  -1.5335725768
H   0.8586896014   2.2923919810  -1.6944439696
H  -0.7519589619   2.2011490071  -1.3885059615
H   1.4214486487   0.7218369925  -0.2098711844
C   0.0470367867  -0.6595480746  -1.0052332911
O   0.0393478323  -1.7297816111  -0.3202342899
O  -0.1930817496  -0.7345501493  -2.2463150906
H  -0.1506826440   0.2305449343  -2.5445222163
H  -1.5058008929   0.9093315781   0.6817456353
H  -0.2312058776   2.0480513844   1.1459603782
S   0.0933913960  -0.1054648704   2.1951968109
H  -1.1321762607  -0.4181875716   2.6351269601
H   0.1611731886  -1.5026574345   0.6491045292
15
Conformer name: IIIO/O3 Relative energy: 6.76 kcal/mol
C   0.9097805731  -0.3920320627  -0.4306541517
C   0.5912894493  -0.9538490927   0.9606930057
N   1.6133617549   0.8815121774  -0.3149428250
H   2.4124020132   0.7717551936   0.3005238043
H   1.9779485115   1.1860797947  -1.2110287769
H   1.4411047998  -1.1720564666  -0.9873185048
C  -0.3413995157  -0.0715885065  -1.2223376329
O  -1.3928444142   0.4211931512  -0.7255633269
O  -0.2850125669  -0.2851348958  -2.4882372240
H  -1.1061430093  -0.0114219855  -2.9367185908
H   1.5336715693  -1.1437059072   1.4738486637
H   0.0676049294  -1.9069898978   0.8777793243
S  -0.4705433840   0.0968766038   2.0067152897
H   0.3198159365   1.1806131920   1.9921225922
H  -1.2853224205   0.4959256158   0.3023860745
15
Conformer name: IVO/O4 Relative energy: 7.28 kcal/mol
C   0.9015454049  -0.3728341819  -0.4208542280
C   0.5966388304  -0.9496021626   0.9635933547
N   1.6949704485   0.8387762024  -0.3386942230
H   2.1611436804   1.0689788354  -1.2063777690
H   1.1858323506   1.6461240251  -0.0023567825
H   1.4676718520  -1.1227358234  -0.9749739607
C  -0.3471302167  -0.0822474593  -1.2263178145
O  -1.3908333175   0.4595299662  -0.7414858896
O  -0.3047009940  -0.3195972180  -2.4878819204
H  -1.1168310857  -0.0262352923  -2.9399313992
H   1.5455997153  -1.1268572593   1.4654958468
H   0.0696525352  -1.9011909390   0.8748316501
S  -0.4648224954   0.0846939282   2.0251789852
H   0.4075480947   1.0871877557   2.2071111310
H  -1.2922895967   0.5424402501   0.2737637073
15
Conformer name: VO/O6 Relative energy: 7.56 kcal/mol
C   0.9251310753  -0.3684804845  -0.4077391669
C   0.5378104890  -1.0167444135   0.9259363905
N   1.5529388481   0.9236900793  -0.1668905792
H   2.0125080914   1.2821377844  -0.9959671664
H   2.2584889186   0.8416997445   0.5564608842
H   1.5229724184  -1.0915828975  -0.9724462718
C  -0.2987624023  -0.0562920369  -1.2444976774
O  -1.3487164346   0.4759399116  -0.7828246345
O  -0.2289428981  -0.3219243321  -2.4990171684
H  -1.0398361273  -0.0558012079  -2.9702503176
H   1.4579003618  -1.2775849343   1.4476571262
H  -0.0317943274  -1.9299200480   0.7619805973
S  -0.4411045983   0.1365714372   1.9674442080
H  -1.2594383876   0.5691720882   0.2390603469
H  -1.3006334071  -0.7851184338   2.4220452493
15
Conformer name: VIO/O7 Relative energy: 7.65 kcal/mol
C   0.3509672920   0.7702830308  -0.4785169842
C  -0.3490964877   1.0230178091   0.8712802712
N   0.0374189157   1.8423357793  -1.3777946621
H  -0.9348973049   1.8662865649  -1.6548063590
H   0.6233624132   1.8674799277  -2.2002693154
H   1.4348932686   0.7666970221  -0.3070823488
C   0.0563602429  -0.6245687806  -1.0226083049
O   0.0182673506  -1.6757615654  -0.3115028344
O  -0.1356252561  -0.7344162070  -2.2867619506
H  -0.2835867173  -1.6625443434  -2.5450071289
H  -1.4335114048   1.0115406274   0.7426652829
H  -0.0657845585   2.0209064483   1.1957921047
S  -0.0031575986  -0.1827937803   2.1899059726
H   0.1069481227  -1.4245713095   0.6811091362
H   1.3019859157   0.0972150849   2.3272925814
15
Conformer name: VIIO/O5 Relative energy: 7.78 kcal/mol
C   0.3742421010   0.7574197344  -0.4677695250
C  -0.3351286815   1.0172433110   0.8736359976
N  -0.0589165378   1.7601998328  -1.4166941212
H   0.0842058099   2.6870301992  -1.0349594422
H   0.4477127254   1.7092289462  -2.2920638668
H   1.4624588570   0.7229847218  -0.2839921743
C   0.0536831876  -0.6092318000  -1.0265001328
O  -0.0147757587  -1.6615330218  -0.3203419775
O  -0.1054378355  -0.7066025620  -2.2938664671
H  -0.2742484758  -1.6272957446  -2.5649820494
H  -1.4155705486   1.0091393910   0.7233737176
H  -0.0558850786   2.0122866238   1.2157516814
S  -0.0002432976  -0.1859420324   2.1951109123
H   0.0680136483  -1.4210053040   0.6737113342
H   1.3121716459   0.0641527173   2.3211733622
15
Conformer name: VIIIO/O8 Relative energy: 7.91 kcal/mol
C   0.3338800037   0.7707450609  -0.4755806767
C  -0.3970293567   1.0057515819   0.8694525459
N   0.0808686542   1.7541715600  -1.4924917930
H   0.6083854037   2.6004523216  -1.3321541241
H  -0.8994067262   1.9896738307  -1.5821470271
H   1.4134486172   0.7544746059  -0.2775300468
C   0.0572632449  -0.6164181590  -1.0267710387
O   0.0512639368  -1.6637040744  -0.3043085348
O  -0.1589957065  -0.7398571918  -2.2811296684
H  -0.2966140392  -1.6743183303  -2.5225979958
H  -1.4783823981   0.9412419389   0.7311715862
H  -0.1651785283   2.0170069581   1.1972861037
S   0.0009540270  -0.1706806550   2.2037753876
H   1.2945733699   0.1643258464   2.3294682042
H   0.1492558489  -1.4118796699   0.6817129186
15
Conformer name: IXO/O9 Relative energy: 7.98 kcal/mol
C   0.9043243585  -0.3686239263  -0.4208612490
C   0.6234411206  -0.9378339589   0.9755692308
N   1.6100806437   0.8965528249  -0.5026840786
H   1.4386336982   1.5086140424   0.2831890589
H   2.6028551112   0.7812783720  -0.6440589874
H   1.4529912254  -1.1221999224  -0.9875035080
C  -0.3519286726  -0.0807939576  -1.2180607289
O  -1.3813527375   0.4874496535  -0.7340067942
O  -0.3330194873  -0.3681145632  -2.4656573033
H  -1.1383736096  -0.0622314086  -2.9211141809
H   1.5742048391  -1.1108795184   1.4772953196
H   0.1108771869  -1.8988266455   0.8961806233
S  -0.4511235935   0.0758716189   2.0444969339
H   0.4102319700   1.0772204977   2.2752369933
H  -1.2754605939   0.5916945862   0.2702270205
15
Conformer name: XO/O10 Relative energy: 8.60 kcal/mol
C   0.9002263545  -0.3747267792  -0.4123925464
C   0.5896543491  -0.9743651074   0.9595436881
N   1.6819321798   0.8403489749  -0.2985620359
H   2.1060573819   1.1324185030  -1.1688858581
H   1.1916246846   1.6179302836   0.1257386923
H   1.4789004162  -1.1109685368  -0.9718764548
C  -0.3432495523  -0.0859063385  -1.2292610821
O  -1.4055677865   0.4231667482  -0.7505875232
O  -0.2735439024  -0.2915798629  -2.4956239204
H  -1.0813210584   0.0009956101  -2.9556440982
H   0.0542025479  -1.9168744813   0.8555283929
H   1.5418678574  -1.1551435279   1.4534368915
S  -0.4106297204   0.1579767346   2.0051063636
H  -1.3155770860   0.4940117550   0.2672251664
H  -1.2979543090  -0.7537377712   2.4226701346
