# Supplementary material for: Benchmark Ab Initio Determination of the Conformers, Proton Affinities, and Gas-Phase Basicities of Cysteine
Source: J Phys Chem A. 2022 Dec 16;126(51):9667–79. doi: 10.1021/acs.jpca.2c07035 (PMC9806835; doi:10.1021/acs.jpca.2c07035)
Supplement: Supplementary file 13 — jp2c07035_si_013.xyz [file jp2c07035_si_013.xyz]

15
Conformer name: IS/S1 Relative energy: 0.00 kcal/mol
C   0.8637348568  -0.3953089958  -0.3887649799
C   0.4042805494  -1.0987363858   0.8911768670
N   1.5040101165   0.8605479604   0.0009745745
H   2.4283365393   0.6866317886   0.3814669802
H   1.6297374991   1.4797269150  -0.7920621953
H   1.5032648097  -1.0924998402  -0.9381211468
C  -0.3306107811  -0.0416905020  -1.2729429762
O  -1.3969049139   0.3548537158  -0.8448409497
O  -0.0486418633  -0.1803900868  -2.5573866393
H  -0.8182477248   0.0951484981  -3.0811169627
H  -0.3088393404  -1.8995412220   0.7085948970
H   1.2542316082  -1.4760725650   1.4575982891
S  -0.3865200665   0.1818730545   1.9492709096
H  -1.3219318100  -0.6120090737   2.5073498543
H  -1.1973857692   0.6063043172   0.9281587142
15
Conformer name: IIS/S3 Relative energy: 0.81 kcal/mol
C   0.7491669274  -0.6371674958  -0.3696558437
C   0.1692560419  -1.1025944065   0.9596484092
N   1.6897835077   0.4462778094  -0.0824899579
H   2.5985269705   0.0763778602   0.1742714932
H   1.8337497339   1.0257053952  -0.9020747811
H   1.1903807253  -1.4974850421  -0.8844528118
C  -0.3874616799  -0.0973930820  -1.2349790610
O  -1.5358325611  -0.0525195501  -0.8693443382
O   0.0677187193   0.3297189076  -2.4111574643
H  -0.6785216283   0.6728385590  -2.9261661118
H  -1.1091263303  -0.1394288165   2.7684837548
H   0.9023074748  -1.6069362912   1.5845137542
S  -0.3524590328   0.4351158408   1.8113862433
H   0.6982816204   0.6250517990   2.6260671071
H  -0.7298517099  -1.7055293120   0.8486034557
15
Conformer name: IIIS/S2 Relative energy: 1.11 kcal/mol
C   0.8539421092  -0.5169413938  -0.4641606956
C   0.5389067280  -0.9968984430   0.9481340495
N   1.7108853350   0.6598730367  -0.3791054531
H   2.6716922358   0.3911595360  -0.1998017638
H   1.7113128014   1.1727284275  -1.2533711998
H   1.2861213213  -1.3627565578  -1.0126917936
C  -0.4467009725  -0.1176199579  -1.1466605768
O  -1.4894075036  -0.0057784626  -0.5374193513
O  -0.2855456628   0.1227111827  -2.4378333648
H  -1.1326721129   0.4064398880  -2.8156724334
H   1.4570674522  -1.1559774777   1.5114128547
H  -0.0796169564  -1.8906101084   0.9760227755
S  -0.3556622257   0.3466867641   1.8269512915
H  -1.5480162582  -0.2447729924   2.0000753058
H   0.0715552362   0.0717180400   3.0756625476
15
Conformer name: IVS/S4 Relative energy: 2.14 kcal/mol
C   0.8785875653  -0.4180408992  -0.4657382199
C   0.5193585825  -1.0260488176   0.8931341450
N   1.7101413009   0.7635408315  -0.2595950174
H   2.5394493373   0.7438430920  -0.8368968074
H   1.2217111985   1.6286827890  -0.4534539565
H   1.4258686087  -1.1782877734  -1.0244451067
C  -0.4050281895  -0.0648060981  -1.1976211355
O  -1.3903578803   0.2970778914  -0.5835367662
O  -0.3062426475  -0.1312552335  -2.5129673594
H  -1.1405756260   0.1659159137  -2.9090678580
H  -1.6342095708  -0.2684898062   1.8276652210
H   1.4326557973  -1.2144109472   1.4546276843
S  -0.3865509260   0.2222785026   1.8845110871
H  -0.1240573071  -0.2842952285   3.1060288530
H  -0.0916190574  -1.9250924517   0.8317195087
15
Conformer name: VS/S5 Relative energy: 2.49 kcal/mol
C   0.8677607677   0.4180850137  -0.2797663577
C   0.9542668311  -0.5896433502   0.8746379511
N   0.3554980513   1.6661698891   0.2619994696
H   1.0971511122   2.3202112458   0.4784656980
H  -0.2645370430   2.1002918870  -0.4160927246
H   1.8631242265   0.4917581773  -0.7296586887
C  -0.0761822685  -0.0639703716  -1.3823771107
O  -0.9325858829   0.6252752130  -1.8640308381
O   0.1910841207  -1.3304327402  -1.7295210502
H  -0.3891739274  -1.5691325263  -2.4681475372
H   0.9419540931  -1.6323801035   0.5602232975
H   1.8000269597  -0.4001162474   1.5313324303
S  -0.5788732058  -0.3071170952   1.8368622078
H  -0.4363298672  -1.3312261678   2.7036494698
H  -0.1739003213   0.6353772926   2.6994681850
15
Conformer name: VIS/S6 Relative energy: 3.06 kcal/mol
C   0.3283072685   0.7598027118  -0.5593030148
C  -0.3112647772   1.0634218040   0.8039730289
N  -0.1017583218   1.8037500334  -1.4588566484
H   0.5622059567   1.9488316921  -2.2070090753
H  -1.0012270751   1.6034425973  -1.8778436722
H   1.4168064173   0.8186980028  -0.4579543279
C   0.0230153014  -0.6822080400  -0.9544626254
O  -0.2362346927  -1.5295784300  -0.1213214303
O   0.0967439362  -0.8990379978  -2.2552776545
H  -0.0668187423  -1.8398275850  -2.4254870237
H  -1.3972966881   1.1028507216   0.7442560449
H   0.0684799885   2.0131355230   1.1767987528
S   0.1481806557  -0.1681313597   2.0825681095
H  -0.2155396574   0.5535538758   3.1627202644
H  -0.9289445359  -0.9648944183   2.0989289020
15
Conformer name: VIIS/S7 Relative energy: 3.12 kcal/mol
C   0.3539689486   0.7566778216  -0.5416177483
C  -0.3345625896   1.0493667334   0.7989055047
N  -0.1436093353   1.7341564102  -1.4855533470
H   0.3939749314   2.5904470983  -1.4538750518
H  -0.1089211250   1.3797016601  -2.4326225505
H   1.4453753587   0.7752882017  -0.4001802124
C   0.0285707793  -0.6689672674  -0.9548414248
O  -0.2050358979  -1.5284358602  -0.1292306827
O   0.0734154687  -0.8657779124  -2.2605556327
H  -0.1086197511  -1.8002693319  -2.4455997480
H  -1.4167707295   1.0453183069   0.6920371676
H  -0.0071791937   2.0118830838   1.1913516045
S   0.1413168985  -0.1636075141   2.0905122329
H  -0.2653469057   0.5466578116   3.1623011433
H  -0.9142499927  -0.9891752103   2.0827840139
15
Conformer name: VIIIS/S9 Relative energy: 4.01 kcal/mol
C   0.9581686830  -0.2180210785  -0.3458346960
C   0.4082690655  -1.1286551669   0.7663294382
N   1.3198680574   1.0478733705   0.2848796123
H   2.2603876649   1.0111146365   0.6612128552
H   1.2824794542   1.8232608591  -0.3654263925
H   1.7809538718  -0.7454904639  -0.8331246288
C  -0.1123587507  -0.0453520191  -1.4191778934
O  -0.2017912494  -0.7369958151  -2.3895403130
O  -0.9838445137   0.9488481312  -1.1031508282
H  -1.6298954457   1.0086874506  -1.8248059088
H   1.2106083759  -1.5431733772   1.3760774555
H  -0.2392786055  -1.9269827342   0.4096083001
S  -0.5154818045  -0.0233757956   1.9104590824
H  -1.2189921491   0.6588424304   0.9824242122
H  -1.5155245114  -0.8792290132   2.2098689052
15
Conformer name: IXS/S10 Relative energy: 4.68 kcal/mol
C   0.3402903026   0.7475828602  -0.5695416846
C  -0.3286794052   1.0995609744   0.7690547294
N  -0.0324710251   1.6104745133  -1.6686933810
H  -1.0202421063   1.8340321881  -1.6908525956
H   0.5017901878   2.4673939890  -1.7043584778
H   1.4268071214   0.8028966205  -0.4510773167
C   0.0359858310  -0.7141565408  -0.9116778796
O  -0.1053358526  -1.5259732584  -0.0190340111
O  -0.0303034251  -1.0133740674  -2.1860015386
H   0.0664841819  -0.1805819179  -2.6868131057
H   0.0341979888   2.0561132873   1.1444554338
H  -1.4145470926   1.1252186511   0.6889628218
S   0.1159479742  -0.1066026653   2.0801145383
H  -0.2990862312   0.6356006656   3.1300221201
H  -0.9463132225  -0.9227762843   2.0830578356
15
Conformer name: XS/S8 Relative energy: 5.03 kcal/mol
C   0.3513172007   0.7566448684  -0.5756478781
C  -0.2745351923   1.0925907939   0.7886917601
N  -0.0775354635   1.7885760210  -1.4866300968
H  -0.9752565991   1.5832678828  -1.9065566900
H   0.5894413491   1.9339409784  -2.2317373502
H   1.4413363011   0.8119768912  -0.4831418865
C   0.0354859274  -0.6917715170  -0.9418580653
O  -0.1479131006  -1.5358841677  -0.0859945030
O   0.0133705002  -0.9156370259  -2.2431844731
H  -0.1559415501  -1.8586887730  -2.3955162032
H  -1.3607686584   1.1452324040   0.7112097657
H   0.1136053888   2.0416253639   1.1459093873
S   0.0172316048  -0.1737203253   2.0936433824
H   1.2772207297  -0.5379820842   1.8063414541
H   0.3975466299   0.6726310380   3.0755267675
